# Supplementary material for: Quality analysis and metabolomic profiling of the effects of exogenous abscisic acid on rabbiteye blueberry
Source: Front Plant Sci. 2023 Jul 10;14:1224245. doi: 10.3389/fpls.2023.1224245 (PMC10364122; doi:10.3389/fpls.2023.1224245)
Supplement: Supplementary Table 1 — A total of 1145 metabolites were detected and annotated in blueberry fruits at ABA treatment 1000 mg/L vs. 0 mg/L (the control) in positive mode. [file Table_1.xlsx]

## Sheet: A0.vs.C0_pos
ID	Name_des	Formula	Molecular Weight	RT [min]	ChemSpider_Results	mzCloud_Results	mzVault_Results	pos_A01	pos_A02	pos_A03	pos_A04	pos_A05	pos_A06	pos_C01	pos_C02	pos_C03	pos_C04	pos_C05	pos_C06	FC	log2FC	Pvalue	ROC	VIP
Com_1001_pos	Menadione	C11 H8 O2	172.052	9.494	Full match	No results	No results	335620	307717	286420	229600	279918	247629	453824	381677	318038	438674	250836	419995	0.745414	-0.423886	0.0321188	0.861111	0.421682
Com_1003_pos	Melilotoside	C15 H18 O8	326.1	7.962	Full match	No results	No results	4.33161e+06	4.85217e+06	6.40956e+06	7.13773e+06	8.54968e+06	5.4996e+06	6.22078e+06	1.02612e+07	1.06758e+07	9.90629e+06	7.68794e+06	7.94277e+06	0.697989	-0.518724	0.0212281	0.861111	0.547705
Com_1004_pos	melicopicine	C18 H19 N O5	329.126	8.801	Full match	No results	No results	1.02182e+06	1.08057e+06	1.24921e+06	851531	530054	857996	1.59155e+06	754884	1.48748e+06	1.19366e+06	3.46634e+06	1.91119e+06	0.537351	-0.896064	0.0518607	0.833333	0.814878
Com_1005_pos	Melengestrol acetate	C25 H32 O4	396.23	14.501	Full match	No results	No results	51781.3	81175.3	81813.6	81399.9	38532.5	84451.8	52298.4	48497.8	47305.2	193471	70482.3	58644.7	0.890493	-0.167324	0.973857	0.611111	0.0897372
Com_1006_pos	MEIQX	C11 H11 N5	213.102	8.848	Full match	No results	No results	915236	1.66436e+06	1.32803e+06	878485	1.67565e+06	903394	1.45407e+06	1.61682e+06	1.98537e+06	1.36112e+06	1.30176e+06	1.78092e+06	0.775274	-0.367222	0.0843811	0.75	0.417483
Com_1008_pos	mefexamide	C15 H24 N2 O3	280.18	14.61	Full match	No results	No results	1.01815e+07	8.11582e+06	7.92472e+06	5.01259e+06	6.38641e+06	4.64254e+06	2.46056e+06	2.10449e+06	2.74408e+06	2.25385e+06	2.16085e+06	2.16431e+06	3.04314	1.60556	0.000154811	1	1.58398
Com_100_pos	Tosufloxacin	C19 H15 F3 N4 O3	404.111	10.736	Full match	No results	No results	595244	906957	944471	802370	502652	1.51915e+06	642210	577081	545501	516142	619660	635410	1.49062	0.575915	0.0867024	0.75	0.496187
Com_1010_pos	Medronic Acid	C H6 O6 P2	175.965	1.223	Full match	No results	No results	2.46116e+07	2.46592e+07	4.68086e+07	1.64477e+07	1.34197e+07	3.48106e+07	1.53598e+07	8.06252e+06	5.54041e+06	5.59197e+06	5.83079e+06	7.39118e+06	3.36476	1.7505	0.00071825	0.972222	1.76435
Com_1011_pos	Meclorisone dibutyrate	C30 H40 Cl2 O6	566.219	10.489	Full match	No results	No results	1.40697e+06	603595	519222	1.81711e+06	600554	1.63938e+06	561755	585721	495134	590903	465116	484533	2.06927	1.04912	0.0508219	0.916667	0.889812
Com_1012_pos	Meclizine	C25 H27 Cl N2	390.186	7.344	Full match	No results	No results	5.23507e+06	7.08468e+06	3.17312e+06	5.99122e+06	5.08216e+06	5.1535e+06	1.13912e+07	5.59078e+06	7.74173e+06	4.44641e+06	4.99967e+06	6.98036e+06	0.770829	-0.375516	0.21334	0.638889	0.358591
Com_1014_pos	mazipredone	C26 H38 N2 O4	442.284	15.421	Full match	No results	No results	167600	153572	165805	827420	144037	203012	204989	181364	171057	169057	2.25709e+06	181201	0.524984	-0.929653	0.642315	0.75	0.398592
Com_1018_pos	Masitinib	C28 H30 N6 O S	498.221	5.847	Full match	No results	No results	361431	402322	251079	431795	1.17638e+06	343012	637586	508209	1.82032e+06	463773	1.31009e+06	600501	0.555385	-0.848441	0.0902779	0.888889	0.861321
Com_1019_pos	Mascaroside	C26 H36 O11	524.223	11.871	Full match	No results	No results	5.8422e+06	1.04727e+07	6.68733e+06	9.77455e+06	1.04661e+07	5.37943e+06	1.12934e+07	9.89881e+06	8.20126e+06	5.78328e+06	6.69586e+06	1.26551e+07	0.891699	-0.165371	0.528586	0.638889	0.170441
Com_1023_pos	marrubin	C20 H28 O4	332.198	10.459	Full match	No results	No results	484706	432607	394697	2.4126e+06	992368	478338	490810	548509	727795	1.04788e+06	1.50572e+06	521362	1.07295	0.101586	0.801543	0.722222	0.307357
Com_1027_pos	Mannopine	C11 H22 N2 O8	310.139	8.543	Full match	No results	No results	959894	986496	1.22464e+06	579125	1.16845e+06	664654	1.44905e+06	1.15559e+06	919788	1.11524e+06	1.24111e+06	1.28729e+06	0.778906	-0.360478	0.0845903	0.777778	0.430685
Com_1028_pos	Mannitol 1-phosphate	C6 H15 O9 P	262.045	9.685	Full match	No results	No results	357985	497568	380418	437848	430416	424384	596842	559919	568730	485781	443952	634162	0.768721	-0.379468	0.00477483	0.944444	0.384075
Com_102_pos	Tos-Arg-CH2Cl	C13 H21 Cl N4 O2 S	332.108	7.419	Full match	No results	No results	288459	287109	267816	322048	265521	326993	495445	565596	448704	502412	467573	532555	0.583592	-0.776967	8.06919e-07	1	0.790875
Com_1030_pos	Mangostin	C24 H26 O6	410.173	9.022	Full match	No results	No results	6.0876e+06	5.94337e+06	7.37419e+06	7.56355e+06	3.09041e+06	6.2536e+06	6.58231e+06	7.49693e+06	5.88856e+06	7.40691e+06	6.74222e+06	6.17618e+06	0.901214	-0.150058	0.357689	0.611111	0.204669
Com_1032_pos	Malvidin	C17 H14 O7	330.071	7.75	No match	Invalid mass	Invalid mass	213696	200769	242787	219541	713726	195967	800448	1.85244e+06	635805	1.69543e+06	810171	408142	0.28803	-1.79571	0.00285485	0.944444	1.81262
Com_1035_pos	malonylgenistin	C24 H22 O13	518.104	7.475	Full match	No results	No results	725269	776543	742914	766450	654424	844063	1.17471e+06	1.27586e+06	1.03073e+06	1.17044e+06	1.06574e+06	1.14273e+06	0.657366	-0.605231	4.16066e-06	1	0.616749
Com_1038_pos	malonyldaidzin	C24 H22 O12	502.109	6.385	Full match	No results	No results	269791	193997	191061	223162	168400	219619	537272	209571	395272	340036	240595	354430	0.609496	-0.714311	0.0202772	0.888889	0.68893
Com_1039_pos	Mallotophenone	C21 H24 O8	404.147	9.512	Full match	No results	No results	187146	295646	359446	161294	172579	260276	464318	264416	349979	300645	207906	384929	0.728319	-0.457357	0.0929947	0.805556	0.513177
Com_1040_pos	Mallotochromene	C24 H26 O8	442.161	9.61	Full match	No results	No results	332717	294176	270888	337082	282785	272188	391200	551497	337949	332170	314685	418414	0.762958	-0.390324	0.0289788	0.888889	0.375285
Com_1041_pos	Maleimide	C4 H3 N O2	97.0168	2.393	Full match	No results	No results	5.8277e+06	7.30612e+06	2.53327e+06	7.08597e+06	289295	5.23258e+06	7.90049e+06	5.42692e+06	6.11475e+06	6.36811e+06	8.15736e+06	1.26589e+07	0.606413	-0.721628	0.165436	0.805556	1.2241
Com_1048_pos	Mahuannin D	C30 H24 O9	528.144	9.038	Full match	No results	No results	974026	481658	442808	490690	289062	1.19132e+06	1.15612e+06	4.16961e+06	992800	958549	2.15757e+06	1.05783e+06	0.368794	-1.43911	0.0151037	0.861111	1.39363
Com_104_pos	Torcetrapib	C26 H25 F9 N2 O4	600.167	8.014	Full match	No results	No results	283464	237779	220167	242572	213872	232035	331207	344816	275549	292391	322184	332889	0.752956	-0.409363	0.000368345	0.972222	0.419029
Com_1050_pos	Macrozamin	C13 H24 N2 O11	384.139	8.14	Full match	No results	No results	4.48058e+06	5.24455e+06	4.64702e+06	3.57402e+06	5.32973e+06	3.10087e+06	5.63466e+06	4.63825e+06	4.21681e+06	3.94105e+06	3.74031e+06	4.13615e+06	1.00264	0.00380923	0.950491	0.527778	0.0701353
Com_1057_pos	Maclurin	C13 H10 O6	262.049	12.439	Full match	No results	No results	4.68683e+07	4.57445e+07	4.39416e+07	6.98723e+07	4.26853e+07	5.57371e+07	5.09009e+07	4.79288e+07	4.49061e+07	4.83566e+07	4.78982e+07	5.51314e+07	1.03296	0.0467843	0.825765	0.611111	0.0454176
Com_105_pos	Topotecan	C23 H23 N3 O5	421.164	6.706	Full match	No results	No results	818413	1.29354e+06	199649	947555	179965	1.14232e+06	235546	2.90998e+06	1.00463e+06	1.72128e+06	904985	335030	0.644234	-0.634343	0.513608	0.638889	0.731345
Com_1060_pos	LysoPC(18:3(9Z,12Z,15Z))	C26 H48 N O7 P	517.317	14.291	Full match	No results	No results	1.96049e+06	3.2736e+06	3.07033e+06	3.45777e+06	2.10699e+06	3.98356e+06	5.73597e+06	1.12023e+07	5.93622e+06	4.43238e+06	4.7235e+06	2.18027e+06	0.521847	-0.938301	0.0503868	0.888889	0.83824
Com_1062_pos	Lusutrombopag	C29 H32 Cl2 N2 O5 S	590.142	5.896	Full match	No results	No results	1.51552e+06	1.43186e+06	592455	3.56548e+06	7.252e+06	1.545e+06	953104	2.68216e+06	3.03535e+06	3.03875e+06	2.35512e+06	2.57753e+06	1.08607	0.119123	0.67792	0.583333	0.417772
Com_1063_pos	Lupenone	C30 H48 O	424.37	14.656	Full match	No results	No results	243124	269825	209256	250685	135688	245408	686413	440325	238672	228433	343597	245286	0.620318	-0.68892	0.0774802	0.694444	0.623544
Com_1065_pos	Lumichrome	C12 H10 N4 O2	242.079	8.477	Full match	No results	No results	413635	708955	690296	402603	458493	492435	521236	556634	427134	548462	500196	472674	1.04629	0.0652798	0.843391	0.583333	0.0444531
Com_1066_pos	lukianol A	C25 H17 N O5	411.111	7.544	Full match	No results	No results	614869	662605	842545	593039	841313	885383	932609	1.01778e+06	695702	743861	641982	825801	0.913956	-0.129804	0.40021	0.638889	0.143075
Com_1069_pos	L-Theanine	C7 H14 N2 O3	174.101	1.302	Full match	No results	No results	2.5818e+06	3.52303e+06	2.82284e+06	5.29201e+06	2.9371e+07	2.2404e+06	1.96811e+06	2.14869e+06	2.78675e+06	4.05455e+06	3.79671e+06	2.79188e+06	2.61195	1.38513	0.288016	0.666667	0.722029
Com_1070_pos	L-Pyroglutamic acid	C5 H7 N O3	129.043	1.663	Full match	Full match	No results	6.44361e+08	7.44464e+08	2.96657e+08	5.40223e+08	1.52231e+09	5.65407e+08	2.15132e+08	7.36954e+08	7.03684e+08	1.41372e+09	3.93098e+08	2.72308e+08	1.1549	0.207764	0.54268	0.611111	0.457655
Com_1071_pos	L-Prolinamide	C5 H10 N2 O	114.08	8.504	Full match	No results	No results	173075	127240	99051.8	193886	108339	140103	178191	156277	210244	153822	161895	195881	0.796825	-0.327665	0.0730571	0.805556	0.365511
Com_1078_pos	Loganin pentaacetate	C27 H36 O15	600.203	8.878	Full match	No results	No results	1.01205e+07	1.16383e+07	5.32564e+06	5.88509e+06	8.32214e+06	8.9571e+06	8.38309e+06	6.06014e+06	7.3918e+06	5.1611e+06	3.06472e+06	4.58915e+06	1.45018	0.536235	0.0751508	0.805556	0.567281
Com_107_pos	Topicon	C25 H29 Br F2 O7	558.104	9.795	Full match	No results	No results	95812.6	102438	91980.2	103110	95926.9	98360.1	104920	103121	94667.5	93733.7	84371	97951.7	1.01531	0.0219261	0.656832	0.527778	0.0248687
Com_1080_pos	Loganetin	C11 H16 O5	228.1	10.458	Full match	No results	No results	977253	1.822e+06	1.0535e+06	2.2083e+06	1.21098e+06	2.50486e+06	533202	2.92872e+06	1.82171e+06	636195	1.57645e+06	574059	1.21146	0.276747	0.342726	0.666667	0.59845
Com_1082_pos	LN	C14 H25 N O11	383.142	9.623	Full match	No results	No results	548446	1.14917e+06	808452	497124	653590	602498	644587	720936	857394	763118	686528	1.01884e+06	0.90789	-0.139411	0.400951	0.694444	0.186734
Com_1086_pos	L-lupinic acid	C13 H18 N6 O3	306.144	11.316	Full match	No results	No results	2.82399e+06	2.73446e+06	2.00421e+06	2.62715e+06	3.53549e+06	2.92837e+06	1.08401e+06	1.12771e+06	1.06092e+06	978140	1.01048e+06	1.46163e+06	2.47716	1.30869	4.03534e-06	1	1.32576
Com_1089_pos	LINUSTATIN	C16 H27 N O11	409.158	11.454	Full match	No results	No results	355153	759286	656849	256574	848455	340167	285984	914854	637706	525409	351399	232383	1.09117	0.125877	0.73799	0.583333	0.182597
Com_108_pos	Tomelukast	C16 H22 N4 O3	318.17	9.904	Full match	No results	No results	319097	239146	386417	1.0684e+06	403806	516341	222283	327447	223256	249516	195173	226826	2.0306	1.02191	0.0339341	0.916667	0.903152
Com_1090_pos	Linoleic acid	C18 H32 O2	280.239	15.177	Full match	No results	No results	400729	501066	277402	451243	358306	752720	451349	509378	279978	157359	396589	224773	1.35755	0.441002	0.177635	0.666667	0.493212
Com_1091_pos	Linamarin	C10 H17 N O6	247.105	8.807	Full match	No results	No results	1.87882e+06	2.4961e+06	1.61214e+06	2.92048e+06	7.75239e+06	1.55148e+06	1.88987e+06	1.31046e+06	1.52368e+06	1.98827e+06	2.23209e+06	1.40599e+06	1.7595	0.815161	0.169832	0.75	0.596209
Com_1092_pos	limonoic acid	C26 H34 O10	506.213	12.084	Full match	No results	No results	4.47474e+06	7.42671e+06	3.40434e+06	5.52348e+06	8.28421e+06	4.00797e+06	7.76082e+06	7.9321e+06	7.45082e+06	4.37301e+06	4.32657e+06	1.03623e+07	0.784763	-0.34967	0.257296	0.694444	0.359029
Com_1100_pos	Licoricone	C22 H22 O6	382.142	9.968	Full match	No results	No results	998948	1.29811e+06	915744	1.70844e+06	1.12396e+06	1.72729e+06	2.48459e+06	1.59668e+06	1.7286e+06	1.91666e+06	979355	1.83542e+06	0.737336	-0.439606	0.104193	0.805556	0.438805
Com_1103_pos	L-Histidinol phosphate	C6 H12 N3 O4 P	221.056	1.392	Full match	No results	No results	1.10096e+06	1.03355e+06	1.02517e+06	1.14263e+06	986668	1.07996e+06	1.45109e+06	1.24303e+06	1.14472e+06	1.12975e+06	1.26565e+06	1.24645e+06	0.851385	-0.232117	0.00565089	0.972222	0.235493
Com_1109_pos	Levulinic acid	C5 H8 O3	116.047	1.594	Full match	No results	No results	2.44489e+08	2.06166e+08	1.73125e+08	1.83993e+08	1.49441e+08	1.53445e+08	1.83078e+08	1.20309e+08	1.227e+08	1.00775e+08	1.04179e+08	1.2283e+08	1.47328	0.559027	0.00686871	0.916667	0.579595
Com_110_pos	tolimidone	C11 H10 N2 O2	202.074	2.942	Full match	No results	No results	5.95217e+06	1.28157e+07	3.46203e+06	1.46473e+07	3.2419e+07	5.36351e+06	7.56059e+06	9.35283e+06	9.4632e+06	8.53492e+06	7.78651e+06	1.52547e+07	1.28829	0.365453	0.996872	0.444444	0.164336
Com_1110_pos	Leukotriene E4	C23 H37 N O5 S	439.24	11.123	Full match	No results	No results	7.55951e+06	1.38803e+07	1.005e+07	1.03897e+07	1.84097e+07	6.7488e+06	4.06598e+06	8.16404e+06	9.04126e+06	6.70004e+06	7.45557e+06	9.26022e+06	1.50016	0.585121	0.0832175	0.805556	0.578524
Com_1112_pos	leucoline	C9 H7 N	129.058	8.357	Full match	No results	No results	1.05747e+06	1.173e+06	1.10767e+06	1.26553e+06	1.35293e+06	1.18226e+06	1.67938e+06	1.5248e+06	1.41205e+06	1.45094e+06	1.42624e+06	1.42078e+06	0.800842	-0.32041	0.000753105	1	0.328454
Com_1113_pos	Letaxaban	C22 H26 Cl N3 O5 S	479.126	8.34	Full match	No results	No results	775861	663332	570655	396868	584407	413476	432065	816461	816439	769194	869086	760126	0.762787	-0.390648	0.0983253	0.833333	0.404486
Com_1114_pos	Lestaurtinib	C26 H21 N3 O4	439.153	9.787	Full match	No results	No results	1.32239e+06	1.18438e+06	1.67762e+06	1.69617e+06	1.63601e+06	1.73222e+06	648626	586100	694659	1.08153e+06	464821	734366	2.19681	1.13541	0.000277194	1	1.1921
Com_1115_pos	Lersivirine	C17 H18 N4 O2	310.144	8.916	Full match	No results	No results	157104	116565	233299	150416	179399	128537	150184	88648	89363.5	157245	118564	206331	1.19126	0.252487	0.279441	0.666667	0.303757
Com_1116_pos	LEPTOMYCIN	C33 H48 O6	540.343	12.846	Full match	No results	No results	354859	279265	465118	624686	1.3004e+06	304765	479349	366624	666074	336768	2.08793e+06	440857	0.760484	-0.395011	0.606203	0.638889	0.283492
Com_1118_pos	Leinamycin	C22 H26 N2 O6 S3	510.093	10.99	Full match	No results	No results	195679	207174	164544	243080	186605	211609	254791	364748	340762	374135	201680	300341	0.658165	-0.603479	0.00726697	0.916667	0.594871
Com_1119_pos	lawsone	C10 H6 O3	174.032	7.165	Full match	No results	No results	1.25148e+06	1.29147e+06	1.31091e+06	1.39474e+06	1.46451e+06	1.45976e+06	1.32656e+06	1.12243e+06	1.12175e+06	1.16802e+06	1.04459e+06	1.40065e+06	1.13765	0.186053	0.0369109	0.805556	0.194998
Com_1121_pos	Laurylamine	C12 H27 N	185.214	12.508	Full match	No results	No results	2.71668e+06	2.12368e+06	1.52432e+06	1.88706e+06	1.68033e+06	1.58962e+06	1.16947e+06	1.17986e+06	1.15263e+06	1.0241e+06	1.06679e+06	1.34893e+06	1.65976	0.730978	0.0015413	1	0.719379
Com_1122_pos	LAT-B	C20 H29 N O5 S	395.175	13.735	Full match	No results	No results	88281	227800	241232	180359	268253	249093	173711	289399	212432	122679	87967.2	248603	1.10595	0.145281	0.644952	0.611111	0.176875
Com_1123_pos	Latanoprost	C26 H40 O5	432.287	14.152	Full match	No results	No results	159959	158635	165630	168085	198155	273767	187495	235046	157458	147661	3.78058e+06	168183	0.240404	-2.05647	0.405082	0.527778	0.693002
Com_1129_pos	landomycin P	C37 H42 O12	678.266	10.509	Full match	No results	No results	1.04779e+06	976216	803362	1.24033e+06	756600	1.19321e+06	2.19913e+06	5.90302e+06	7.13223e+06	6.70004e+06	1.30702e+06	2.06727e+06	0.237764	-2.0724	0.00734057	1	1.84151
Com_112_pos	tokaramide A	C23 H36 N6 O5	476.276	12.777	Full match	No results	No results	5.86882e+06	2.70802e+06	7.02398e+06	3.68972e+06	6.92816e+06	4.31774e+06	2.68581e+06	4.28043e+06	4.14336e+06	3.93045e+06	1.39909e+06	3.86417e+06	1.50401	0.588816	0.108624	0.777778	0.611322
Com_1130_pos	Landomycin J	C43 H54 O17	842.335	11.055	Full match	No results	No results	268875	208294	204261	474696	412718	315240	531078	1.34933e+06	1.7564e+06	1.84909e+06	284190	808302	0.286405	-1.80387	0.0127762	0.916667	1.63132
Com_1132_pos	lamtidine	C18 H28 N6 O	344.232	13.221	Full match	No results	No results	576286	619049	703992	1.75278e+06	2.00703e+06	631170	467645	784341	603969	536634	3.56474e+06	362036	0.995402	-0.00664923	0.609486	0.694444	0.389523
Com_1133_pos	Lampranthin II	C34 H34 N2 O16	726.191	10.02	Full match	No results	No results	919378	893905	248085	1.65257e+06	1.07655e+06	1.46054e+06	789925	3.58946e+06	2.22637e+06	2.93182e+06	456702	924434	0.572506	-0.804638	0.328583	0.638889	0.75221
Com_1135_pos	L-alpha-Glycerylphosphorylcholine	C8 H20 N O6 P	257.103	1.273	Full match	No results	No results	4.63386e+07	3.31991e+07	4.51211e+07	5.11021e+07	5.75438e+07	5.92467e+07	1.10435e+08	1.76563e+08	9.3858e+07	1.25063e+08	1.41545e+08	9.05433e+07	0.396407	-1.33495	5.75638e-05	1	1.34299
Com_1136_pos	lactide	C6 H8 O4	144.042	1.38	Full match	No results	No results	1.47455e+08	1.26498e+08	1.12038e+08	1.10583e+08	8.75428e+07	1.20889e+08	1.15957e+08	1.0634e+08	1.10209e+08	9.39972e+07	9.80648e+07	1.25356e+08	1.08475	0.117365	0.397913	0.694444	0.113468
Com_1139_pos	L-(+)-Citrulline	C6 H13 N3 O3	175.096	1.295	Full match	Full match	Full match	4.33833e+06	5.22233e+06	2.07494e+07	6.96692e+06	6.55315e+07	7.67774e+06	7.67219e+06	2.03806e+07	6.77053e+06	2.62098e+07	1.12792e+07	5.68542e+06	1.41653	0.502363	0.979898	0.555556	0.0985666
Com_1142_pos	Kuromanin	C21 H20 O11	448.1	7.337	Not the top hit	Full match	Not the top hit	1.84226e+07	8.35979e+06	1.02565e+07	1.01657e+07	6.19511e+06	4.92393e+06	2.30796e+07	1.3086e+07	1.03076e+07	2.2842e+06	1.45192e+07	1.23446e+07	0.77126	-0.374712	0.680595	0.722222	0.32925
Com_1145_pos	Knipholone	C24 H18 O8	434.1	6.303	Full match	No results	No results	34968.2	35588.7	33250.4	40530.4	31858.4	40889.7	56984.7	125114	107102	159655	116201	77848.7	0.337664	-1.56634	0.000645005	1	1.52547
Com_1146_pos	klyxumine A	C24 H40 O8	456.272	13.278	Full match	No results	No results	340839	268742	327494	300363	309331	390351	322866	326449	239377	289443	300776	244257	1.12416	0.16885	0.149784	0.75	0.173684
Com_1147_pos	klysimplexin N	C28 H44 O9	524.296	9.961	Full match	No results	No results	356980	498256	650849	557427	1.72673e+06	478720	770741	929228	1.13514e+06	436614	1.20289e+06	910612	0.792717	-0.335122	0.248535	0.722222	0.486219
Com_1149_pos	Khellin	C14 H12 O5	260.068	11.175	Full match	No results	No results	81893.7	82932.4	100029	80502.1	831172	93444.4	96619.7	77990.1	1.91628e+06	1.81529e+06	78346.5	95616.6	0.311257	-1.68382	0.418781	0.555556	0.954562
Com_1150_pos	Kanokoside A	C21 H32 O12	476.187	7.387	Full match	No results	No results	481163	471784	193771	372562	358725	442877	741004	482997	666148	505186	487266	698602	0.648073	-0.625771	0.021146	1	0.677108
Com_1151_pos	Kaempferol	C15 H10 O6	286.047	6.295	Full match	No results	No results	946939	626018	830686	1.86721e+06	1.22053e+06	901259	2.03979e+06	7.5796e+06	6.12153e+06	5.55387e+06	2.37238e+06	3.58412e+06	0.234581	-2.09184	0.00054247	1	2.0614
Com_1155_pos	Juvenile hormone III bisepoxide	C16 H26 O4	282.183	10.436	Full match	No results	No results	351521	458993	253141	325104	241728	377445	4.84936e+06	845995	528295	438628	360801	6.6965e+06	0.146355	-2.77245	0.0604218	0.916667	1.90897
Com_1159_pos	jbir-34	C21 H25 Cl N4 O7	480.14	10.872	Full match	No results	No results	194915	204476	183414	213146	205766	200870	249184	263772	244512	231385	196491	230051	0.849648	-0.235063	0.00970952	0.888889	0.234665
Com_115_pos	Tofacitinib	C16 H20 N6 O	312.17	14.529	Full match	No results	No results	578968	884792	598595	791339	703081	891762	596229	686865	854869	481975	586501	536010	1.18867	0.249348	0.149961	0.777778	0.265257
Com_1163_pos	jadomycin A	C24 H21 N O6	419.137	7.935	Full match	No results	No results	4.24475e+06	4.07423e+06	2.28098e+06	6.83139e+06	6.03184e+06	3.88598e+06	2.0202e+06	1.46715e+06	1.31083e+06	4.43476e+06	1.16387e+06	1.03895e+06	2.39155	1.25795	0.00614336	0.888889	1.40925
Com_1166_pos	Ixazomib citrate	C20 H23 B Cl2 N2 O9	516.088	9.254	Full match	No results	No results	358416	610530	661213	1.10243e+06	1.3179e+06	457792	711353	1.39161e+06	672864	541972	772832	860006	0.910647	-0.135036	0.545838	0.666667	0.252087
Com_1168_pos	Istradefylline	C20 H24 N4 O4	384.178	11.74	Invalid mass	No results	No results	1.97648e+06	2.47977e+06	3.35631e+06	1.99305e+06	3.73001e+06	2.14428e+06	5.30767e+06	4.50309e+06	3.62615e+06	2.56727e+06	3.42851e+06	6.91473e+06	0.595122	-0.748743	0.0213275	0.888889	0.750614
Com_1169_pos	Istamycin B3	C18 H36 N6 O5	416.274	10.686	Full match	No results	No results	644069	1.36053e+06	455370	1.2168e+06	1.37682e+06	840943	857791	1.19674e+06	1.0227e+06	1.16671e+06	739099	1.2227e+06	0.949851	-0.0742272	0.594917	0.5	0.215979
Com_1173_pos	Isorhamnetin 异鼠李素	C16 H12 O7	334.068	8.236	No match	No results	Invalid mass	1.12629e+07	7.13909e+06	1.37185e+07	1.26198e+07	1.40638e+07	1.10105e+07	3.72811e+07	4.20033e+07	2.05893e+07	2.29906e+07	2.9866e+07	3.24115e+07	0.377088	-1.40703	8.28897e-05	1	1.42467
Com_1174_pos	isorhamnetin 3-glucoside	C22 H22 O12	478.111	9.753	Full match	No results	No results	7.16764e+06	8.84536e+06	4.64145e+06	1.2475e+07	1.18554e+07	5.88736e+06	5.84402e+06	1.28986e+07	1.55867e+07	2.04626e+07	1.24563e+07	8.98206e+06	0.667348	-0.583489	0.133571	0.777778	0.626722
Com_1176_pos	Isoquinoline	C9 H7 N	129.058	9.563	Not the top hit	Full match	No results	2.13927e+06	1.47216e+06	1.93846e+06	4.27442e+06	1.7531e+06	2.16978e+06	3.85222e+06	2.25802e+07	1.85133e+07	2.13079e+07	7.34157e+06	7.03314e+06	0.170501	-2.55215	0.00157317	0.972222	2.41023
Com_1177_pos	isoquercetin	C21 H20 O12	464.095	8.771	Full match	No results	No results	50748.6	126033	105273	100909	209503	109544	292868	354588	339457	183738	101666	337398	0.436108	-1.19724	0.0133736	0.861111	1.21404
Com_117_pos	toddalin A	C33 H38 O14	658.224	9.507	Full match	No results	No results	234930	346794	280580	355921	276152	322371	432036	541164	738205	701590	323949	503498	0.560649	-0.834831	0.00518925	0.944444	0.810565
Com_1181_pos	isopropylmalic acid	C7 H12 O5	176.069	1.323	Full match	No results	No results	8.9171e+06	1.23098e+07	8.11588e+06	1.38654e+07	9.70948e+06	1.21303e+07	8.397e+06	6.5707e+06	1.19986e+07	5.58463e+06	9.2506e+06	9.50587e+06	1.26781	0.342336	0.109687	0.777778	0.368821
Com_1182_pos	Isopimpinellin	C13 H10 O5	246.052	7.436	Full match	No results	No results	138588	135450	139009	158973	250093	156869	456871	930004	375349	469286	314953	440787	0.32772	-1.60946	0.000250438	1	1.57968
Com_1189_pos	Isatin	C8 H5 N O2	147.032	1.55	Full match	No results	No results	791637	531816	567069	635980	824570	605281	1.15284e+06	742009	917156	824352	864701	886505	0.734349	-0.445462	0.00821771	0.916667	0.467908
Com_118_pos	TMP269	C25 H21 F3 N4 O3 S	514.13	6.591	Full match	No results	No results	355714	1.34073e+06	208381	488081	744787	669208	1.02098e+06	309913	1.06287e+06	1.67468e+06	1.68135e+06	2.12216e+06	0.483603	-1.04811	0.0854078	0.805556	1.08265
Com_1190_pos	Irilone	C16 H10 O6	298.047	7.935	Full match	No results	No results	1.8584e+07	1.6005e+07	1.27522e+07	1.3626e+07	1.12411e+07	9.53406e+06	2.9128e+07	2.11335e+07	3.79289e+07	2.2485e+07	2.32479e+07	3.72017e+07	0.477676	-1.06589	0.000476333	1	1.08214
Com_1191_pos	Iridodial glucoside tetraacetate	C24 H34 O11	498.208	11.538	Full match	No results	No results	2.29591e+07	1.30575e+07	1.36157e+07	2.10789e+07	1.35256e+07	1.355e+07	2.07602e+07	1.21302e+07	1.68615e+07	1.08317e+07	2.77208e+07	1.82431e+07	0.917776	-0.123786	0.721228	0.5	0.113198
Com_1193_pos	iodoanisole	C7 H7 I O	233.954	1.075	Full match	No results	No results	9.18054e+07	9.26218e+07	3.18126e+07	5.2364e+07	4.33648e+07	4.99326e+07	4.28412e+08	4.07798e+08	3.56719e+08	3.95909e+08	2.52377e+08	3.19697e+08	0.167476	-2.57797	2.52902e-05	1	2.71268
Com_1195_pos	Inumakilactone A glycoside	C24 H30 O13	526.167	8.358	Full match	No results	No results	7.93072e+07	8.28581e+07	7.5954e+07	5.84836e+07	6.28057e+07	4.98359e+07	1.20392e+08	8.18683e+07	1.01205e+08	6.08079e+07	7.31811e+07	1.03243e+08	0.756884	-0.401856	0.0696601	0.777778	0.414633
Com_1196_pos	inositol nicotinate	C42 H30 N6 O12	810.189	7.549	Full match	No results	No results	688452	1.50635e+06	828845	531620	658962	476978	894292	469464	588503	522899	584800	537694	1.30396	0.382904	0.301512	0.666667	0.32768
Com_1197_pos	Inosinic acid	C10 H13 N4 O8 P	348.045	6.523	Invalid mass	No results	No results	456010	477732	380240	706703	800721	403292	381387	356737	462911	371133	468730	470919	1.28381	0.360433	0.156232	0.722222	0.326471
Com_1198_pos	Indole-3-pyrubate	C11 H9 N O3	203.058	2.936	Full match	No results	No results	1.11644e+07	2.04897e+07	6.31431e+06	2.94255e+07	4.75409e+07	1.00745e+07	1.21224e+07	1.22701e+07	1.2964e+07	1.32389e+07	1.17346e+07	2.34714e+07	1.45696	0.542963	0.604444	0.472222	0.305674
Com_1199_pos	Indole-3-acrylic acid	C11 H9 N O2	187.063	6.574	Not the top hit	Full match	No results	2.30856e+09	2.9386e+09	3.87335e+08	3.67813e+09	8.25031e+09	9.97542e+08	1.97696e+09	2.49587e+09	2.76432e+09	2.73733e+09	4.48151e+09	2.6957e+09	1.08214	0.113884	0.545743	0.527778	0.48102
Com_1205_pos	Indole	C8 H7 N	117.058	6.574	Full match	Full match	No results	2.02528e+08	2.4312e+08	3.00469e+07	3.19729e+08	6.66473e+08	8.17417e+07	1.66048e+08	2.00123e+08	2.34928e+08	2.34434e+08	3.83713e+08	2.28126e+08	1.06651	0.0928985	0.534086	0.5	0.50302
Com_1206_pos	indocarbazostatin C	C27 H19 N3 O7	497.123	8.198	Full match	No results	No results	1.25869e+06	1.32034e+06	934526	898271	1.3172e+06	1.30703e+06	1.78337e+06	2.48381e+06	3.00101e+06	1.88938e+06	2.67747e+06	2.61848e+06	0.486806	-1.03858	8.9554e-05	1	1.05061
Com_1210_pos	IN00106	C25 H22 O10	482.119	10.796	Full match	No results	No results	1.14617e+06	849447	2.30321e+06	1.59636e+06	1.24352e+06	1.63829e+06	805492	1.38108e+06	1.73627e+06	1.70526e+06	870628	743090	1.21199	0.277373	0.356074	0.611111	0.322751
Com_1214_pos	Imafen	C11 H13 N3	187.11	6.584	Full match	No results	No results	2.95987e+06	3.84482e+06	208449	5.32993e+06	1.04626e+07	1.34515e+06	2.86907e+06	3.2762e+06	3.66873e+06	3.52296e+06	5.85767e+06	3.70063e+06	1.05484	0.0770224	0.462736	0.527778	0.713801
Com_1215_pos	ilomastat	C20 H28 N4 O4	388.212	15.397	Full match	No results	No results	3.3268e+06	3.26573e+06	3.3499e+06	7.50287e+06	3.10376e+06	4.62511e+06	3.48686e+06	3.97964e+06	3.28766e+06	3.2582e+06	2.85481e+06	4.36146e+06	1.18586	0.245932	0.441136	0.416667	0.208205
Com_1217_pos	icomucret	C20 H32 O3	320.235	13.154	Full match	No results	No results	1.60144e+06	1.278e+06	693172	5.24144e+06	1.87208e+07	1.11223e+06	918561	1.23688e+06	1.16632e+06	1.89817e+06	4.93209e+06	1.0559e+06	2.55597	1.35387	0.485859	0.611111	0.682997
Com_1218_pos	Ibuprofen	C13 H18 O2	206.131	14.135	Full match	No results	No results	201940	267878	213175	243475	299821	1.39946e+06	406034	5.06134e+06	254805	357460	1.11483e+06	406464	0.345452	-1.53344	0.222996	0.805556	1.05948
Com_1220_pos	hymecromone	C10 H8 O3	176.047	11.637	Full match	No results	No results	9.97928e+06	9.02153e+06	9.2932e+06	1.13909e+07	9.17875e+06	1.15729e+07	1.70421e+07	1.6685e+07	1.2207e+07	1.46164e+07	1.18829e+07	1.4363e+07	0.696303	-0.522213	0.00110844	1	0.52568
Com_1223_pos	Hydroxysanguinarine	C20 H13 N O5	347.078	6.797	Full match	No results	No results	1.37504e+06	710608	1.07966e+06	1.78026e+06	2.03709e+06	1.46533e+06	2.68919e+06	3.35097e+06	3.16271e+06	3.94641e+06	2.36501e+06	3.9206e+06	0.434681	-1.20197	0.00123036	1	1.27815
Com_1224_pos	hydroxychloroquine	C18 H26 Cl N3 O	335.176	6.788	Full match	No results	No results	1.35617e+06	1.39613e+06	1.51407e+06	1.34651e+06	2.11499e+06	1.50859e+06	2.61846e+06	2.20408e+06	2.91822e+06	1.91981e+06	2.02208e+06	2.41983e+06	0.654953	-0.610538	0.0011897	0.944444	0.6285
Com_1225_pos	hydroxyacetone phosphate	C3 H7 O5 P	154.003	1.279	Full match	No results	No results	1.92062e+06	2.04392e+06	2.08754e+06	2.04736e+06	1.95603e+06	2.2517e+06	1.40477e+06	2.61797e+06	3.32043e+06	3.31067e+06	1.72501e+06	3.30549e+06	0.784679	-0.349826	0.274667	0.666667	0.295519
Com_1227_pos	hydrocortisone cypionate	C29 H42 O6	486.298	11.269	Full match	No results	No results	480062	426490	395851	564734	541992	449314	613383	533912	553149	505820	4.91355e+06	541365	0.373107	-1.42234	0.221552	0.805556	0.754504
Com_122_pos	Tipelukast	C29 H38 O7 S	530.234	11.533	Full match	No results	No results	2.27126e+07	1.27897e+07	1.56943e+07	2.07689e+07	1.50522e+07	1.35259e+07	2.0433e+07	1.20327e+07	1.63435e+07	1.98459e+07	2.75124e+07	1.78831e+07	0.88157	-0.181852	0.438084	0.611111	0.178552
Com_1234_pos	Hispidulin	C16 H12 O6	300.062	7.071	Full match	No results	No results	6.69256e+06	8.29389e+06	8.56068e+06	2.38853e+07	2.02857e+07	1.38583e+07	3.00115e+07	1.01391e+08	6.10921e+07	8.48245e+07	3.4371e+07	3.71007e+07	0.233884	-2.09614	0.000626881	1	2.15039
Com_1235_pos	Hippuristanol	C28 H46 O5	462.333	15.374	Full match	No results	No results	613017	1.18639e+06	560380	935146	514111	1.01537e+06	372299	453369	391047	297534	325484	331340	2.22213	1.15194	0.00202191	1	1.11756
Com_1237_pos	hicksoane A	C20 H27 I N4 O2	482.119	10.515	Full match	No results	No results	3.75709e+06	3.19863e+06	8.21907e+06	3.21834e+06	845755	7.04605e+06	1.48611e+06	4.49444e+06	3.17459e+06	2.45456e+06	3.70743e+06	2.48781e+06	1.47627	0.561959	0.550629	0.694444	0.347409
Com_1238_pos	Hexose	C6 H12 O6	180.063	9.205	Full match	No results	No results	191239	254746	195889	231394	244876	217308	340511	1.98735e+06	316760	274169	257098	361657	0.377508	-1.40542	0.0986745	1	0.946227
Com_1239_pos	Hexoprenaline	C22 H32 N2 O6	420.227	14.317	Full match	No results	No results	1.02852e+06	1.33671e+06	1.38057e+06	1.6939e+06	1.15294e+06	1.19852e+06	845994	942666	832559	750933	821787	1.18701e+06	1.44792	0.533979	0.00333768	0.944444	0.543947
Com_123_pos	Tinabinol	C23 H34 O2 S	374.229	10.968	Full match	No results	No results	404368	548238	525232	488427	787249	203596	452245	392142	558312	348081	461161	543926	1.07302	0.101681	0.965934	0.583333	0.0186047
Com_1241_pos	hexanoyl-CoA	C27 H46 N7 O17 P3 S	865.191	7.081	Full match	No results	No results	1.79356e+06	1.27819e+06	2.20351e+06	9.12195e+06	4.27403e+06	5.38565e+06	1.38622e+07	1.58416e+08	1.14193e+08	9.36925e+07	2.0899e+07	2.99283e+07	0.0558176	-4.16314	0.000423169	1	4.03752
Com_1247_pos	hernanol	C22 H26 O7	402.167	10.138	Full match	No results	No results	6.35696e+06	7.15512e+06	5.40579e+06	1.02244e+07	6.84039e+06	7.14111e+06	2.19219e+07	2.76876e+07	2.43254e+07	3.16603e+07	8.5324e+06	2.21626e+07	0.316411	-1.66013	0.00119451	0.972222	1.60923
Com_1248_pos	hercynylcysteine sulfoxide	C12 H20 N4 O5 S	332.115	8.789	Full match	No results	No results	1.46715e+06	758074	514800	583254	943134	850371	774745	937953	854270	1.02879e+06	657384	700603	1.03291	0.0467177	0.928402	0.555556	0.022953
Com_1250_pos	Helenalin	C15 H18 O4	262.12	5.606	Full match	No results	No results	469516	474442	277766	213585	282787	222861	286414	273347	333890	218910	360120	226542	1.14226	0.191892	0.57612	0.527778	0.148093
Com_1252_pos	Haplopine	C13 H11 N O4	245.069	9.887	Full match	No results	No results	593392	541348	379764	505772	436440	668667	619693	610359	587464	747710	541043	660223	0.829786	-0.269189	0.0716587	0.777778	0.291704
Com_1254_pos	halisphingosine A	C18 H37 N O3	315.277	13.086	Full match	No results	No results	7.93232e+07	9.41148e+07	7.35737e+07	5.77163e+07	6.59847e+07	7.05973e+07	3.54623e+07	6.65323e+07	9.95329e+07	8.12871e+07	6.84135e+07	8.31487e+07	1.01596	0.0228457	0.759581	0.555556	0.123905
Com_1256_pos	halazepam	C17 H12 Cl F3 N2 O	352.058	8.055	Full match	No results	No results	5.21074e+06	5.17836e+06	2.72092e+06	4.06452e+06	2.71742e+06	2.52989e+06	7.15121e+06	4.16085e+06	5.66564e+06	3.78912e+06	6.81862e+06	7.3294e+06	0.642187	-0.638935	0.0301188	0.861111	0.678469
Com_1257_pos	Haemocorin	C32 H34 O14	642.198	10.142	Full match	No results	No results	1.24374e+06	2.28704e+06	1.17164e+06	2.03126e+06	2.1037e+06	1.82133e+06	4.08583e+06	5.32199e+06	5.69073e+06	7.98938e+06	2.4031e+06	5.35531e+06	0.345543	-1.53306	0.000632354	1	1.51612
Com_1259_pos	H4TPTC	C22 H14 O8	406.068	6.299	Full match	No results	No results	325020	380818	316931	540322	681597	608060	722625	2.85873e+06	2.17127e+06	2.26981e+06	1.01583e+06	1.45641e+06	0.271828	-1.87923	0.00107319	1	1.83029
Com_1260_pos	GW-409544	C31 H30 N2 O5	510.216	9.706	Full match	No results	No results	280718	433990	288740	549739	242694	312941	498273	528225	465081	385576	434741	559962	0.734306	-0.445547	0.0418663	0.833333	0.504907
Com_1262_pos	Guanine	C5 H5 N5 O	151.05	1.497	Full match	No results	No results	165356	312163	330114	213125	141337	295384	326107	229420	290593	373027	147916	305120	0.871602	-0.198258	0.477265	0.611111	0.224884
Com_1265_pos	guaiazulene	C15 H18	198.141	13.304	Full match	No results	No results	605559	529893	739843	965683	838490	462567	644400	620360	744219	917047	5.33293e+06	590066	0.468078	-1.09518	0.339375	0.638889	0.558961
Com_1269_pos	GPP	C10 H20 O7 P2	314.067	8.959	Full match	No results	No results	373378	497209	463976	470591	461133	388542	460286	652064	413357	431333	288354	486249	0.97188	-0.0411504	0.964549	0.527778	0.0306787
Com_126_pos	timobesone acetate	C24 H31 F O5 S	450.187	8.557	Full match	No results	No results	691473	1.02652e+06	415133	722738	2.22018e+06	755310	1.13947e+06	1.37494e+06	1.74798e+06	1.0691e+06	893420	1.18406e+06	0.787066	-0.345443	0.189046	0.805556	0.52985
Com_1271_pos	Gossypin	C21 H20 O13	480.09	8.135	Full match	No results	No results	327257	404909	330573	390927	496029	340138	442859	952843	551956	630643	1.63038e+06	821882	0.455184	-1.13548	0.0118686	0.972222	1.03475
Com_1274_pos	Gomisin H	C23 H30 O7	418.197	11.299	Full match	No results	No results	356649	611711	542752	334997	466215	369898	438932	441356	477868	355303	375278	588897	1.00171	0.00247023	0.937042	0.527778	0.0552876
Com_1275_pos	Golvatinib	C33 H37 F2 N7 O4	633.29	11.385	Full match	No results	No results	211187	83402	165815	84000.5	78055.6	45764.4	58922.3	74026.9	130727	74679.7	107381	126164	1.16843	0.224568	0.798057	0.416667	0.107474
Com_1276_pos	Golotimod	C16 H19 N3 O5	333.132	8.081	Full match	No results	No results	827158	887882	237231	887692	6.38106e+06	340246	566097	1.92452e+06	856601	2.42123e+06	4.5547e+06	601732	0.875183	-0.192343	0.423541	0.611111	0.775228
Com_1277_pos	Glycocholic acid	C26 H43 N O6	465.309	14.129	Full match	No results	No results	453975	204610	200872	625034	271161	232153	245785	225094	219144	192640	2.26202e+07	222709	0.0837834	-3.57719	0.583781	0.583333	0.686741
Com_1278_pos	Glycitin	C22 H22 O10	446.121	10.394	Full match	No results	No results	9.16706e+07	8.33348e+07	4.17702e+07	6.93442e+07	5.29207e+06	1.39699e+08	3.52503e+07	7.08893e+07	4.79668e+07	1.38754e+08	7.95366e+07	4.89697e+07	1.02313	0.0329838	0.671646	0.555556	0.376464
Com_1279_pos	Glycerophosphoglycerol	C6 H15 O8 P	246.05	1.336	Full match	No results	No results	1.0142e+07	1.13387e+07	1.22905e+07	1.42918e+07	1.46339e+07	8.81275e+06	2.26271e+07	2.68879e+07	1.87548e+07	2.00204e+07	2.66546e+07	2.25485e+07	0.520096	-0.94315	8.90229e-05	1	0.969718
Com_1280_pos	Glycerol 3-phosphate	C3 H9 O6 P	172.014	1.339	Full match	No results	No results	3.9056e+06	4.176e+06	2.39794e+06	5.39655e+06	4.65306e+06	3.86763e+06	329715	2.80701e+06	3.56778e+06	5.01757e+06	5.23437e+06	5.46093e+06	1.0883	0.122074	0.47561	0.5	0.702482
Com_1283_pos	Glutathione disulfide	C20 H32 N6 O12 S2	612.151	1.397	Full match	No results	No results	1.68214e+06	1.57915e+06	1.94438e+06	1.74582e+06	1.50752e+06	1.65007e+06	2.21711e+06	1.89921e+06	1.75822e+06	2.99082e+06	1.93377e+06	2.34717e+06	0.768967	-0.379006	0.0230547	0.916667	0.36815
Com_1284_pos	Glutaric anhydride	C5 H6 O3	114.032	1.377	Full match	No results	No results	9.25471e+08	7.30557e+08	7.50475e+08	6.70573e+08	6.20499e+08	8.2692e+08	1.15999e+09	1.07129e+09	1.37899e+09	1.11711e+09	1.14529e+09	1.04853e+09	0.653717	-0.613263	0.000203201	1	0.632716
Com_1287_pos	Glucozaluzanin C	C21 H28 O8	408.177	10.33	Full match	No results	No results	1.02372e+07	2.33666e+07	1.11277e+07	1.86392e+07	2.92729e+07	1.11281e+07	1.80718e+07	2.67656e+07	2.25033e+07	3.76253e+07	9.58825e+06	1.22045e+07	0.818656	-0.288671	0.525577	0.583333	0.304038
Com_128_pos	tiliroside	C30 H26 O13	594.138	9.229	Full match	No results	No results	397916	569825	418546	523364	566474	475977	794359	906517	751379	605213	596940	818381	0.660014	-0.599432	0.00128513	1	0.606677
Com_1290_pos	Gliotoxin	C13 H14 N2 O4 S2	326.04	9.13	Full match	No results	No results	300600	406083	436934	557828	322583	463530	397791	372034	359281	336781	333521	399378	1.13133	0.178023	0.336435	0.666667	0.155613
Com_1295_pos	gisadenafil	C23 H33 N7 O5 S	519.225	10.44	Full match	No results	No results	351614	350835	538179	467548	556379	387921	1.39974e+06	595096	298173	476301	1.06162e+06	1.1999e+06	0.527244	-0.923458	0.0933032	0.777778	0.794537
Com_1296_pos	Gingerenone A	C21 H24 O5	356.162	13.069	Full match	No results	No results	1.61374e+06	1.01035e+06	1.18648e+06	1.70203e+06	1.41749e+06	1.59639e+06	2.001e+06	1.52503e+06	1.25877e+06	1.34453e+06	1.648e+06	1.76321e+06	0.893709	-0.162123	0.311076	0.666667	0.177607
Com_1297_pos	gibberellin A8	C19 H24 O7	364.152	10.436	Full match	No results	No results	3.6401e+06	6.51039e+06	2.29478e+06	3.70923e+06	1.48687e+07	2.99136e+06	8.67435e+06	7.34081e+06	5.57295e+06	5.34418e+06	4.56155e+06	7.38167e+06	0.874962	-0.192707	0.304071	0.75	0.482092
Com_1298_pos	gibberellin A7	C19 H22 O5	330.146	9.807	Full match	No results	No results	2.83339e+07	3.80672e+07	4.43856e+07	2.24172e+07	1.72164e+08	1.79095e+07	3.2558e+07	4.40344e+07	2.65396e+07	2.64017e+07	2.3663e+07	1.90294e+07	1.87706	0.908472	0.376794	0.611111	0.486976
Com_129_pos	Tiformin	C5 H12 N4 O	144.101	1.088	Full match	No results	No results	1.20495e+07	1.13223e+07	3.7134e+06	2.67337e+07	5.634e+07	5.4595e+06	4.24549e+06	3.83352e+06	5.49041e+06	7.21654e+06	8.41738e+06	5.65851e+06	3.31648	1.72965	0.104547	0.722222	1.23081
Com_1301_pos	geroquinol	C16 H22 O2	246.161	13.949	Full match	No results	No results	7.85041e+06	1.01897e+07	5.2158e+06	2.13756e+07	2.42095e+07	1.08323e+07	1.13372e+07	1.46239e+07	1.77813e+07	1.18439e+07	2.00046e+08	7.82093e+06	0.30242	-1.72538	0.358247	0.638889	0.796673
Com_1303_pos	Geranylacetone	C13 H22 O	194.167	10.955	Full match	No results	No results	4.10378e+06	1.07896e+07	2.25819e+06	4.993e+06	3.27291e+07	3.36944e+06	5.13804e+06	7.46475e+06	5.03804e+06	4.95058e+06	3.48363e+06	4.89932e+06	1.88037	0.911015	0.637728	0.555556	0.318372
Com_1304_pos	GENTISEIN	C13 H8 O5	244.037	7.118	Full match	No results	No results	1.79701e+06	1.55959e+06	905709	1.54668e+06	1.45367e+06	334774	1.11018e+07	6.95032e+06	4.79537e+06	5.64081e+06	4.00681e+06	4.28233e+06	0.206579	-2.27524	0.000573818	1	2.41147
Com_1306_pos	Genistein	C15 H10 O5	270.052	6.297	Full match	No results	No results	1.30875e+06	1.43415e+06	845771	4.63047e+06	2.55888e+06	1.3129e+06	4.6095e+06	1.75764e+07	1.21905e+07	1.59293e+07	6.05947e+06	9.68786e+06	0.183049	-2.4497	0.000348259	0.972222	2.5891
Com_1309_pos	Geniposide pentaacetate	C27 H34 O15	598.187	8.469	Full match	No results	No results	800052	659223	354445	559801	342941	753071	443009	801329	547046	1.06437e+06	391799	428386	0.943851	-0.0833695	0.855215	0.444444	0.140044
Com_130_pos	tifluadom	C22 H20 F N3 O S	393.132	12.081	Full match	No results	No results	1.05101e+06	1.36508e+06	1.04765e+06	1.33969e+06	966555	1.22444e+06	1.11588e+06	1.11712e+06	1.63983e+06	1.02547e+06	1.19446e+06	807864	1.0136	0.0194813	0.810897	0.555556	0.0661016
Com_1313_pos	Gemfibrozil	C15 H22 O3	250.157	10.028	Full match	No results	No results	4.06689e+06	4.38364e+06	2.52963e+06	2.75715e+06	4.77124e+06	3.00831e+06	4.79802e+06	3.55247e+06	4.38955e+06	3.49772e+06	3.24605e+06	6.49176e+06	0.82835	-0.271688	0.243851	0.722222	0.288594
Com_1315_pos	GDP-N-acetyl-alpha-D-perosamine	C18 H28 N6 O15 P2	630.109	1.339	Full match	No results	No results	5.29628e+07	5.66157e+07	5.12987e+07	7.4495e+07	3.58523e+07	9.05904e+07	5.84046e+07	2.71125e+07	3.20231e+07	2.02623e+07	1.98584e+07	3.66203e+07	1.86233	0.897106	0.012267	0.861111	0.958212
Com_1319_pos	GANT58	C24 H16 N4 S	392.108	9.139	Full match	No results	No results	1.33577e+06	1.27582e+06	1.31925e+06	2.34585e+06	1.1147e+06	2.87912e+06	1.08417e+06	1.60446e+06	1.28552e+06	845455	736741	1.12789e+06	1.53653	0.619674	0.071981	0.805556	0.591209
Com_1324_pos	gamma-Mangostin	C23 H24 O6	396.157	8.445	Full match	No results	No results	3.07459e+07	8.04171e+07	2.10621e+07	5.10125e+07	5.43769e+07	3.12332e+07	7.58148e+07	3.74202e+07	6.42875e+07	6.84744e+07	3.86007e+07	1.07176e+08	0.686232	-0.543231	0.148505	0.75	0.596801
Com_1325_pos	gamma-Glutamyl-gamma-glutamylglutamic acid	C15 H23 N3 O10	405.14	10.923	Full match	No results	No results	187869	232530	180499	209415	172247	214551	223106	215222	209337	198288	210017	202603	0.951165	-0.072233	0.31259	0.638889	0.0805838
Com_1327_pos	Gambiriin C	C30 H26 O11	562.147	6.86	Full match	No results	No results	576945	436588	587695	1.5241e+06	970981	919329	1.66504e+06	8.07754e+06	4.70923e+06	6.72019e+06	1.31151e+06	3.79804e+06	0.190843	-2.38954	0.002212	0.972222	2.27663
Com_1329_pos	Gambiriin A2	C30 H28 O12	580.159	8.299	Full match	No results	No results	948873	643420	351511	830763	1.06796e+06	880046	827388	1.26408e+06	1.50236e+06	1.2104e+06	650471	714699	0.765483	-0.385558	0.229326	0.666667	0.422522
Com_132_pos	Thysanone	C14 H12 O6	276.063	6.286	Full match	No results	No results	270771	305840	232011	447280	325121	248219	488992	1.25171e+06	906569	963620	438678	753083	0.380882	-1.39258	0.00135057	0.972222	1.36218
Com_1331_pos	Gallocatechin-(4alpha->8)-epigallocatechin	C30 H26 O14	610.131	8.975	Full match	No results	No results	450717	475199	403677	470811	466287	443263	535623	494908	468224	453498	413011	506197	0.943755	-0.0835157	0.244768	0.722222	0.0831121
Com_1332_pos	Gallic acid trimethyl ether 3,4,5-三甲氧基苯甲酸	C10 H12 O5	212.066	8.755	No results	No results	Invalid mass	367284	714092	361754	432862	282789	1.74266e+06	347288	295602	203006	596465	626483	504353	1.51618	0.600446	0.42555	0.388889	0.401977
Com_1334_pos	Gallic acid	C7 H6 O5	170.022	8.591	Full match	No results	No results	285591	302980	6.17126e+06	5.94702e+06	7.07426e+06	271679	435406	331566	227349	310923	323742	273056	10.5428	3.39818	0.0880332	0.638889	2.16392
Com_1338_pos	furalazine	C9 H7 N5 O3	233.055	8.128	Full match	No results	No results	1.63136e+06	2.24017e+06	3.18564e+06	2.18481e+06	5.22517e+06	1.66945e+06	4.54033e+06	3.09945e+06	3.27386e+06	3.65423e+06	7.18075e+06	4.58795e+06	0.612707	-0.706731	0.0376105	0.833333	0.793968
Com_1339_pos	Fructoselysine	C12 H24 N2 O7	308.16	10.045	Full match	No results	No results	176322	116011	179989	273891	252621	174294	266849	72954.9	80219.9	214009	221938	188178	1.12353	0.168033	0.48141	0.472222	0.301808
Com_133_pos	Thromoboxane B1	C20 H36 O6	394.233	13.767	No results	Invalid mass	No results	8.90273e+06	6.88381e+06	7.29615e+06	7.743e+06	6.21913e+06	8.31747e+06	3.21021e+06	4.26876e+06	4.13519e+06	4.24819e+06	5.03788e+06	4.66475e+06	1.77439	0.827324	4.07656e-05	1	0.848903
Com_1342_pos	Frangulin B	C20 H18 O9	402.095	8.055	Full match	No results	No results	363488	387580	343874	395392	343187	385565	539867	562050	449144	457123	525159	542609	0.721431	-0.471067	8.07457e-05	1	0.476493
Com_1344_pos	frajunolide E	C28 H38 O11	550.24	10.383	Full match	No results	No results	1.11763e+06	1.29988e+06	817250	1.58247e+06	1.00898e+06	1.31324e+06	2.46106e+06	7.09099e+06	7.9442e+06	8.17879e+06	2.5972e+06	2.77999e+06	0.229918	-2.12081	0.0016692	1	1.98826
Com_1349_pos	Forasartan	C23 H28 N8	416.243	15.953	Full match	No results	No results	1.74906e+06	1.29978e+06	1.88431e+06	9.58978e+06	1.73477e+06	1.89888e+06	2.12039e+06	1.7438e+06	1.96032e+06	2.04861e+06	1.99747e+06	2.3107e+06	1.49053	0.575825	0.71738	0.75	0.242045
Com_1352_pos	fominoben	C21 H24 Cl N3 O3	401.153	9.016	Full match	No results	No results	1.73852e+07	2.56498e+07	1.75189e+07	1.04868e+07	5.07921e+07	9.36005e+06	1.24672e+07	1.98735e+06	1.05443e+07	1.41877e+07	7.72861e+06	8.54347e+06	2.3656	1.24221	0.0538386	0.833333	1.24951
Com_1353_pos	folitixorin	C20 H23 N7 O6	457.17	11.682	Full match	No results	No results	3.27583e+06	2.64043e+06	660666	2.40121e+06	1.88844e+06	2.12388e+06	1.072e+06	1.48944e+06	1.71753e+06	1.38535e+06	1.41282e+06	1.06334e+06	1.59578	0.674265	0.169361	0.833333	0.580944
Com_1356_pos	Fluticasone furoate	C27 H29 F3 O6 S	538.164	10.174	Full match	No results	No results	188689	209454	137829	268881	322681	163810	286263	576916	328876	996135	187192	185374	0.504282	-0.987697	0.117613	0.75	0.799668
Com_1359_pos	Fluretofen	C14 H9 F	196.068	9.012	Full match	No results	No results	104842	88494.5	107134	102636	92368	108997	62972.3	145701	167400	77944.5	146249	118193	0.841341	-0.249237	0.504896	0.666667	0.198211
Com_1360_pos	FLURBIPROFEN AXETIL	C19 H19 F O4	330.128	10.101	Full match	No results	No results	339984	323043	286415	269665	7.2221e+06	241324	452832	282488	340598	285022	367109	329517	4.2198	2.07718	0.513079	0.638889	0.563755
Com_1367_pos	Fluocinolone	C21 H26 F2 O6	412.17	10.985	Full match	No results	No results	430636	250877	249383	544289	184007	312624	398430	191202	526929	459191	304551	481837	0.834759	-0.260569	0.406877	0.638889	0.284985
Com_1371_pos	Fludiazepam	C16 H12 Cl F N2 O	302.061	1.474	Full match	No results	No results	527650	2.24777e+06	267807	496022	603199	576274	1.09864e+06	944724	4.72459e+06	5.98613e+06	674887	6.55389e+06	0.236139	-2.08229	0.0324372	0.916667	1.90105
Com_1372_pos	Flucloronide	C24 H29 Cl2 F O5	486.138	8.467	Full match	No results	No results	604869	647462	224018	574753	522349	1.05044e+06	396910	711648	748186	438159	292747	496332	1.17507	0.232744	0.644922	0.611111	0.224353
Com_1374_pos	Flibanserin	C20 H21 F3 N4 O	390.167	9.772	Full match	No results	No results	7.67016e+06	4.02273e+06	1.55825e+07	6.19633e+06	7.19556e+06	8.2806e+06	8.9309e+06	8.29349e+06	5.6472e+06	5.07453e+06	2.8798e+06	3.19588e+06	1.43872	0.524787	0.192343	0.666667	0.549063
Com_1375_pos	Flavin mononucleotide	C17 H21 N4 O9 P	456.103	10.188	Full match	No results	No results	6.00144e+06	1.14957e+07	3.03365e+07	6.8312e+06	924082	2.51889e+07	3.34989e+06	1.04015e+07	4.24515e+06	1.0952e+07	1.2389e+07	4.38109e+06	1.76685	0.821178	0.707479	0.638889	0.341421
Com_1378_pos	flavanone 7-O-[alpha-L-rhamnosyl-(1->2)-beta-D-glucoside]	C27 H32 O12	548.187	9.132	Full match	No results	No results	3.33703e+06	6.56866e+06	3.55255e+06	3.57053e+06	3.97663e+06	5.73998e+06	4.40012e+06	6.64984e+06	5.24002e+06	7.62871e+06	4.68265e+06	3.74183e+06	0.826925	-0.274172	0.2475	0.75	0.295975
Com_1379_pos	Fisetin	C15 H10 O6	286.047	7.666	Not the top hit	Full match	Full match	5.13326e+06	5.85566e+06	4.41185e+06	4.70002e+06	5.08955e+06	2.63016e+06	3.99867e+06	3.87997e+06	3.2659e+06	4.0288e+06	4.88459e+06	3.06894e+06	1.20295	0.266579	0.243642	0.777778	0.24636
Com_137_pos	thiomarinol F	C30 H42 N2 O9 S2	638.232	10.106	Full match	No results	No results	7.42219e+07	8.17946e+07	6.55052e+07	5.08077e+07	3.8511e+07	4.40054e+07	1.19736e+08	4.91744e+07	9.08217e+07	7.34995e+07	4.36084e+07	8.53572e+07	0.767737	-0.381316	0.254065	0.694444	0.391692
Com_1384_pos	fischeroside A	C28 H40 O11	552.255	11.046	Full match	No results	No results	7.03879e+06	1.22102e+07	4.18713e+06	1.06792e+07	1.05298e+07	5.4477e+06	8.66959e+06	9.54844e+06	9.72702e+06	7.00007e+06	4.8057e+06	1.4534e+07	0.922779	-0.115943	0.684461	0.5	0.156231
Com_1385_pos	Filaminast	C15 H20 N2 O4	292.144	13.022	Full match	No results	No results	88830.7	141337	91453	153697	99309.9	101108	221277	82701.7	80282.3	87073.8	118893	143122	0.921437	-0.118043	0.859998	0.416667	0.118556
Com_1386_pos	fijianolide D	C30 H40 O8	528.273	10.49	Full match	No results	No results	1.00255e+07	1.49109e+06	1.02675e+06	1.842e+07	4.40132e+06	1.3667e+07	1.12059e+06	1.06326e+06	1.00745e+06	1.02799e+06	916855	945118	8.06273	3.01127	0.0214829	0.916667	2.38669
Com_1390_pos	fenfluramine	C12 H16 F3 N	231.123	12.101	Full match	No results	No results	1.82895e+06	1.74919e+06	1.70129e+06	2.44644e+06	2.53842e+06	2.9925e+06	3.13646e+06	2.90466e+06	1.7859e+06	2.84276e+06	2.0373e+06	3.23352e+06	0.831637	-0.265975	0.215917	0.75	0.270341
Com_1392_pos	Fasiglifam	C29 H32 O7 S	524.187	10.432	Full match	No results	No results	296051	499680	279972	301317	248927	348595	333447	366201	251055	306975	261720	245203	1.11897	0.162176	0.439293	0.583333	0.144032
Com_1395_pos	F5231	C12 H14 Cl F2 N5 O3 S	381.048	1.327	Full match	No results	No results	3.53611e+07	3.37434e+07	1.88923e+07	2.36601e+07	1.15361e+07	2.33155e+07	1.0225e+07	6.29376e+06	8.86704e+06	2.69097e+06	5.12811e+06	1.05507e+07	3.34834	1.74345	0.00118008	1	1.82359
Com_1396_pos	Exserohilone	C20 H22 N2 O6 S2	450.094	8.144	Full match	No results	No results	106589	41530.5	51216.5	79669.6	66548.1	43776.9	51085.3	155823	84099.6	85383.4	124522	173899	0.576946	-0.793492	0.0542793	0.833333	0.779236
Com_1397_pos	exophilin A	C30 H56 O10	576.385	14.018	Full match	No results	No results	3.19191e+06	3.17323e+06	3.10305e+06	2.73611e+06	2.25377e+06	3.26557e+06	1.8443e+06	1.13832e+06	1.16776e+06	2.03611e+06	1.81118e+06	1.25904e+06	1.91468	0.937103	0.00063346	1	0.982796
Com_1399_pos	Eurycomanone 宽缨酮	C20 H24 O9	408.139	9.82	No results	No results	Invalid mass	1.24593e+06	1.09513e+06	1.04877e+06	2.34434e+06	1.71418e+06	1.89553e+06	1.46298e+06	6.99513e+06	2.43373e+06	2.59784e+06	3.09217e+06	1.1559e+06	0.526779	-0.924729	0.119592	0.805556	0.789513
Com_13_pos	Zibotentan	C19 H16 N6 O4 S	424.097	6.298	Full match	No results	No results	1.00228e+06	1.47942e+06	908204	4.20839e+06	2.7088e+06	2.11915e+06	5.11953e+06	1.80833e+07	1.28774e+07	1.42012e+07	5.88628e+06	8.79065e+06	0.191295	-2.38613	0.000358702	1	2.50687
Com_1403_pos	Euplectin	C17 H10 O5	294.052	6.92	Full match	No results	No results	1.52922e+08	1.33682e+08	3.82679e+07	5.35692e+07	4.10275e+07	3.73143e+07	2.15757e+08	1.05828e+08	1.25767e+08	8.36975e+07	1.95254e+08	1.85073e+08	0.501202	-0.996537	0.0279523	0.833333	1.21631
Com_1405_pos	EUGENYL GLUCOSIDE	C16 H22 O7	326.136	8.702	Full match	No results	No results	1.58992e+06	1.7311e+06	396023	1.77334e+06	816460	1.14194e+06	1.12522e+06	758012	1.39155e+06	891490	691072	1.10044e+06	1.25026	0.322226	0.623422	0.694444	0.2139
Com_1406_pos	Eugenol	C10 H12 O2	164.084	7.213	Full match	No results	No results	809410	1.06305e+06	1.1582e+06	1.07762e+06	960116	1.65402e+06	917117	571080	851727	720652	833891	919577	1.39642	0.48173	0.0264399	0.888889	0.474335
Com_1407_pos	Eucommin A	C27 H34 O12	550.204	8.153	Full match	No results	No results	445982	726192	529442	497785	235832	386639	583123	268068	268141	398938	256174	304140	1.35759	0.441051	0.171542	0.694444	0.444133
Com_1413_pos	Eticlopride	C17 H25 Cl N2 O3	340.154	13.13	Full match	No results	No results	2.36584e+06	2.73646e+06	1.01898e+06	377254	1.09053e+06	929149	2.95459e+06	2.73386e+06	1.64123e+06	453987	895786	800748	0.898528	-0.154365	0.836007	0.5	0.293675
Com_1414_pos	ethylestrenol	C20 H32 O	288.245	13.953	Full match	No results	No results	441505	673657	540524	2.49806e+06	1.28757e+06	497191	919102	884785	860241	1.37584e+06	4.43829e+06	535874	0.6588	-0.602087	0.389836	0.694444	0.580003
Com_1416_pos	Ethylenediaminetetraacetic acid	C10 H16 N2 O8	292.092	8.518	Full match	No results	No results	1.30315e+06	1.19823e+06	2.06037e+06	1.299e+06	1.8064e+06	1.01776e+06	1.19079e+06	682623	866721	1.21696e+06	826593	1.05982e+06	1.48625	0.571675	0.0222102	0.888889	0.572767
Com_141_pos	thiomarinol D	C31 H46 N2 O9 S2	654.264	11.131	Full match	No results	No results	4.22371e+06	4.27131e+06	5.07831e+06	7.94051e+06	6.62798e+06	7.6033e+06	1.15367e+07	2.30176e+07	3.16721e+07	3.57959e+07	8.11737e+06	1.72499e+07	0.280597	-1.83343	0.00267927	1	1.72767
Com_1424_pos	ethyl biscoumacetate	C22 H16 O8	408.085	6.831	Full match	No results	No results	192743	271072	135468	183021	63027.7	236845	507826	439359	482552	557584	164916	470723	0.412578	-1.27726	0.00921071	0.888889	1.34271
Com_1435_pos	Ethyl 4-[(4-chloro-2-pyridinyl)amino]-1-piperidinecarboxylate	C13 H18 Cl N3 O2	283.108	8.907	Full match	No results	No results	1.93427e+06	7.05152e+06	3.95094e+06	2.3609e+06	2.01175e+06	2.72256e+06	1.39512e+07	2.25067e+06	2.53125e+06	1.94641e+06	2.48815e+06	2.54529e+06	0.779059	-0.360195	0.878933	0.5	0.338478
Com_1439_pos	Ethyl 2-methylacetoacetate	C7 H12 O3	144.079	8.269	Full match	No results	No results	173700	236646	248240	207529	176411	399751	274309	260788	332178	208663	228843	301444	0.897931	-0.155323	0.365173	0.722222	0.206309
Com_1444_pos	Ethyl 2-(2-naphthyl)-2-[(trifluoromethyl)sulfanyl]-4-pentenoate	C18 H17 F3 O2 S	354.092	5.751	Full match	No results	No results	1.04873e+06	1.67368e+06	733808	1.66139e+06	1.973e+06	1.11913e+06	3.01797e+06	3.17807e+06	3.35465e+06	2.75136e+06	1.85434e+06	2.72418e+06	0.486342	-1.03996	0.00254736	0.972222	1.11326
Com_1451_pos	Ethyl (2E)-[(4-fluorobenzoyl)hydrazono]acetate	C11 H11 F N2 O3	238.076	6.345	Full match	No results	No results	581706	751565	245058	567939	761311	623458	672998	897702	2.46871e+06	901749	478456	532872	0.593204	-0.7534	0.196393	0.666667	0.617485
Com_1452_pos	Ethyl (2E)-[(4-bromobenzoyl)hydrazono]acetate	C11 H11 Br N2 O3	297.994	1.239	Full match	No results	No results	4.34206e+06	3.78258e+06	2.83793e+06	3.37424e+06	2.33466e+06	5.17614e+06	3.40437e+06	2.10961e+06	1.69168e+06	1.72939e+06	1.995e+06	3.76771e+06	1.48646	0.571879	0.0486606	0.833333	0.614909
Com_1459_pos	Ethephon	C2 H6 Cl O3 P	143.974	2.003	Full match	No results	No results	267642	569755	384640	454006	569092	400807	208914	181538	268850	178796	206578	134701	2.24351	1.16576	0.000368508	0.972222	1.17412
Com_145_pos	thiomarinol B	C30 H44 N2 O11 S2	672.239	8.741	Full match	No results	No results	3.42107e+06	5.32511e+06	2.71765e+06	2.19445e+06	3.1686e+06	2.84467e+06	4.50332e+06	4.88721e+06	5.19871e+06	4.73664e+06	3.6982e+06	4.16456e+06	0.723521	-0.466893	0.0317041	0.833333	0.525439
Com_1464_pos	estriol succinate	C26 H32 O9	488.205	9.49	Full match	No results	No results	291611	339503	293129	318265	278867	739299	342277	319912	321873	297236	294099	330526	1.18613	0.246264	0.524444	0.638889	0.153286
Com_1467_pos	Estradiol undecylate	C29 H44 O3	440.328	13.303	Full match	No results	No results	1.05981e+06	1.00463e+06	761451	2.28398e+06	3.24146e+06	610400	1.37474e+06	2.12833e+06	1.30854e+06	2.18159e+06	2.27976e+07	1.05124e+06	0.290569	-1.78305	0.247349	0.694444	0.995536
Com_1468_pos	Estradiol mustard	C42 H50 Cl4 N2 O4	786.249	9.532	Full match	No results	No results	1.10541e+06	1.56502e+06	833387	1.23146e+06	1.79013e+06	671995	824466	1.07327e+06	1.7913e+06	1.40736e+06	827599	1.15626e+06	1.01655	0.0236771	0.999644	0.527778	0.112515
Com_1469_pos	Estra-1,3,5(10)-trien-3-yl hydrogen sulfate	C18 H24 O4 S	336.139	14.859	Full match	No results	No results	536757	631435	414168	697862	377202	579151	458556	1.01934e+06	863272	490988	465682	517095	0.848396	-0.23719	0.461133	0.444444	0.239757
Com_146_pos	Thiomalic acid	C4 H6 O4 S	149.998	1.314	Full match	No results	No results	2.47634e+07	2.42658e+06	2.55681e+06	2.25996e+06	1.09086e+06	3.47468e+06	1.27789e+06	562460	1.2218e+06	750056	768711	1.12469e+06	6.40988	2.6803	0.0292187	0.916667	1.89943
Com_1473_pos	Esmeraldic acid	C30 H22 N4 O5	518.158	9.855	Full match	No results	No results	1.53125e+07	1.32175e+07	1.42574e+07	1.46407e+07	1.00191e+07	1.70852e+07	5.10334e+06	2.28305e+06	6.28594e+06	4.1475e+06	2.06733e+06	4.16029e+06	3.51523	1.81362	0.000334823	1	1.93844
Com_1475_pos	Erisimin	C29 H42 O9	534.281	11.838	Full match	No results	No results	5.74825e+06	4.15181e+06	2.43226e+06	2.40797e+06	2.3907e+06	4.73731e+06	2.02589e+06	3.37497e+06	1.72486e+06	1.58943e+06	2.57359e+06	4.1798e+06	1.41373	0.499505	0.157698	0.722222	0.504048
Com_1476_pos	eriojaposide A	C24 H38 O11	502.239	11.783	Full match	No results	No results	5.86724e+06	5.30221e+06	2.77708e+06	7.31751e+06	1.28854e+07	5.44163e+06	6.97742e+06	1.13694e+07	7.59986e+06	6.09883e+06	4.68073e+06	1.01075e+07	0.845354	-0.242372	0.374284	0.666667	0.34465
Com_1477_pos	Eriodictyol	C15 H12 O6	288.065	8.907	Full match	No results	No results	1.20422e+06	1.09021e+06	2.67679e+06	1.02426e+06	785959	1.47949e+06	778866	1.81469e+06	778655	834616	648103	707810	1.48504	0.570506	0.126592	0.833333	0.56217
Com_1478_pos	Eptapirone	C16 H23 N7 O2	345.191	12.194	Full match	No results	No results	553288	529281	708432	1.69252e+06	232301	1.77404e+06	1.07544e+06	242248	487572	1.15463e+06	1.07724e+06	2.49124e+06	0.840923	-0.249954	0.722095	0.555556	0.259973
Com_1479_pos	Epsilon-rhodomycinone	C22 H20 O9	428.111	9.449	Full match	No results	No results	1.20669e+06	1.18998e+06	1.18591e+06	1.38107e+06	1.05653e+06	1.28366e+06	1.3596e+06	1.46315e+06	1.52714e+06	1.35732e+06	1.52993e+06	1.20715e+06	0.864944	-0.209322	0.0191668	0.888889	0.214084
Com_147_pos	Thioinosinic acid	C10 H13 N4 O7 P S	364.024	9.43	Full match	No results	No results	876897	748151	813753	790092	749673	917742	944847	941623	768201	747577	808677	787021	0.979664	-0.0296409	0.733518	0.472222	0.0394142
Com_1481_pos	Epithienamycin B	C13 H16 N2 O5 S	312.078	7.405	Full match	No results	No results	476466	473837	353405	468411	543986	660012	907369	1.03392e+06	902551	706613	786118	1.02693e+06	0.554883	-0.849744	0.000255399	1	0.877057
Com_1482_pos	epigallocatechin-(4beta->8)-4'-O-methylgallocatechin	C31 H28 O14	624.147	9.208	Full match	No results	No results	570965	817634	600565	750967	812825	682973	1.13981e+06	1.30075e+06	1.07814e+06	868412	848021	1.17428e+06	0.660891	-0.597516	0.00140737	1	0.604233
Com_1484_pos	Epicoccin G	C20 H26 N2 O6 S2	454.124	10.645	Full match	No results	No results	298092	298382	449479	300050	348513	416627	389524	452231	388219	423269	337832	385844	0.888185	-0.171068	0.168979	0.722222	0.1908
Com_1486_pos	EPERVUDINE	C12 H18 N2 O5	270.123	11.451	Full match	No results	No results	436785	591459	267203	395966	420650	430132	271940	314636	347105	362587	245188	309392	1.37353	0.457888	0.0372213	0.861111	0.447917
Com_1488_pos	enoxolone	C30 H46 O4	470.339	13.977	Full match	No results	No results	1.0317e+07	1.83477e+07	7.40358e+06	1.68992e+07	3.0088e+07	1.1575e+07	1.9059e+07	2.57236e+07	2.0911e+07	1.69554e+07	2.08358e+08	1.61489e+07	0.308086	-1.69859	0.155331	0.777778	1.0469
Com_1494_pos	Elloramycin A	C32 H36 O15	660.203	9.955	Full match	No results	No results	2.32592e+06	1.79766e+06	1.53157e+06	1.13916e+06	983139	1.24357e+06	916841	521855	1.37097e+06	807432	685978	1.22492e+06	1.63188	0.706534	0.029362	0.861111	0.736625
Com_1496_pos	EGFR Inhibitor	C21 H18 F3 N5 O	413.145	11.582	Full match	No results	No results	519276	626663	162420	621450	445260	607262	556500	1.23303e+06	944058	806363	702046	1.03663e+06	0.564982	-0.823724	0.0335966	0.916667	0.932607
Com_1497_pos	Efloxate	C19 H16 O5	324.101	6.839	Full match	No results	No results	225902	212745	221886	256974	550258	238501	371279	2.34551e+06	597165	3.71792e+06	470850	557450	0.211691	-2.23997	0.025085	0.944444	1.78926
Com_1498_pos	Efinaconazole	C18 H22 F2 N4 O	348.175	7.82	Full match	No results	No results	1.1127e+07	9.34685e+06	1.12519e+07	1.36151e+07	1.18701e+07	1.30427e+07	6.6478e+06	7.67465e+06	4.801e+06	7.73127e+06	9.59041e+06	8.54595e+06	1.5615	0.642934	0.00359549	0.972222	0.678993
Com_1499_pos	edotecarin	C29 H28 N4 O11	608.178	8.655	Full match	No results	No results	854344	732692	1.6268e+06	824387	1.65772e+06	1.37932e+06	544669	717339	814204	757435	446033	1.07709e+06	1.62397	0.699525	0.0396419	0.861111	0.686847
Com_149_pos	thioinosine	C10 H12 N4 O4 S	284.057	8.966	Full match	No results	No results	494613	919223	368311	508870	1.81926e+06	455612	741016	1.02395e+06	742009	827100	398259	577042	1.05952	0.0834148	0.808795	0.611111	0.11711
Com_1500_pos	Edaravone	C10 H10 N2 O	174.079	2.034	Full match	No results	No results	2.08481e+06	3.56163e+06	1.07873e+06	5.45219e+06	1.04851e+07	1.41697e+06	2.71244e+06	2.86818e+06	3.23187e+06	3.70405e+06	3.35331e+06	3.71349e+06	1.22959	0.298174	0.795417	0.555556	0.232175
Com_1502_pos	Ebselen	C13 H9 N O Se	274.985	1.224	Full match	No results	No results	3.75024e+08	3.6461e+08	3.61112e+08	2.97465e+08	9.36051e+07	4.80022e+08	2.81072e+08	7.80359e+07	1.16371e+08	3.74968e+07	8.22884e+07	1.62456e+08	2.60233	1.3798	0.0185001	0.916667	1.54246
Com_1506_pos	E-7820	C17 H12 N4 O2 S	336.067	13.284	Full match	No results	No results	1.49455e+07	1.72216e+07	1.43758e+07	3.30154e+07	9.43584e+06	2.10439e+07	1.55662e+07	1.47532e+07	1.36654e+07	1.47128e+07	1.64707e+07	1.80031e+07	1.18103	0.240042	0.608303	0.583333	0.165399
Com_1508_pos	dTDP-4-dehydro-3-methyl-2,6-dideoxy-beta-L-glucose	C17 H26 N2 O14 P2	544.083	9.772	Full match	No results	No results	420968	475982	404130	463450	428184	446350	537782	791346	550474	465649	434141	585104	0.784387	-0.350363	0.0461381	0.888889	0.331243
Com_1509_pos	dTDP-4-dehydro-2,3,6-trideoxy-alpha-D-glucose	C16 H24 N2 O13 P2	514.073	9.802	Full match	No results	No results	461929	522296	503660	508545	769615	489780	529205	792465	720758	724627	535808	540992	0.847021	-0.23953	0.146723	0.861111	0.251841
Com_150_pos	Thioanisole	C7 H8 S	124.034	8.14	Full match	No results	No results	119872	121035	65393.9	130085	66426.6	1.00995e+06	45667.7	189275	73928.9	73927.1	97144.7	89889.6	2.65475	1.40857	0.306756	0.638889	0.768763
Com_1510_pos	DSF	C13 H24 O2	212.178	14.305	Full match	No results	No results	247604	1.4727e+06	206123	273972	269915	182562	338361	542992	299104	311267	278349	268950	1.30105	0.379677	0.91053	0.777778	0.104114
Com_1512_pos	Drometrizole	C13 H11 N3 O	225.09	11.018	Full match	No results	No results	590698	938647	304312	170960	110073	161496	160458	275125	227293	234591	189660	173283	1.80591	0.852725	0.403557	0.555556	0.463602
Com_1514_pos	D-Ribulose 5-phosphate	C5 H11 O8 P	230.019	1.972	Full match	No results	No results	1.34906e+06	1.09944e+06	1.19927e+06	970248	1.11791e+06	882900	1.732e+06	1.95728e+06	1.17142e+06	1.3985e+06	1.86068e+06	2.23911e+06	0.638945	-0.646236	0.00475461	0.944444	0.643003
Com_1515_pos	D-Raffinose	C18 H32 O16	526.151	1.36	No results	Invalid mass	Invalid mass	3.28624e+07	3.92424e+07	5.26241e+07	3.02827e+07	4.50745e+07	3.08904e+07	8.66147e+07	1.70365e+08	7.88237e+07	8.81229e+07	8.53816e+07	8.319e+07	0.389835	-1.35906	0.000135681	1	1.35545
Com_1516_pos	dppbe	C30 H24 P2	446.134	9.47	Full match	No results	No results	1.23806e+06	1.61448e+06	2.37267e+06	882024	3.96059e+06	980688	1.20695e+06	1.31952e+06	911766	1.29317e+06	575116	530550	1.89281	0.920533	0.0841883	0.75	0.818653
Com_1518_pos	DOG	C19 H36 O5	344.256	13.365	Full match	No results	No results	4.59619e+06	4.2677e+06	4.21731e+06	5.23267e+06	3.7747e+06	4.84363e+06	4.82444e+06	3.7215e+06	4.49915e+06	4.22819e+06	4.41812e+06	4.04655e+06	1.0464	0.0654347	0.486362	0.638889	0.0636434
Com_1520_pos	DL-Lysine	C6 H14 N2 O2	146.106	1.13	Full match	Full match	No results	1.01089e+08	1.02869e+08	6.26636e+07	1.4738e+08	7.23765e+08	4.11534e+07	3.5526e+07	9.02848e+07	9.04983e+07	2.24576e+08	1.40332e+08	5.6301e+07	1.84923	0.886928	0.569527	0.611111	0.533529
Com_1522_pos	DL-Carbidopa	C10 H14 N2 O4	226.095	8.508	Full match	No results	No results	89764.5	93163.3	86451.3	99039.3	142461	100249	108868	92333.9	91932.7	86893.5	95271.2	101454	1.0596	0.0835204	0.587078	0.5	0.0698998
Com_1524_pos	DL-2,6-Diaminopimelic acid	C7 H14 N2 O4	190.095	1.337	Full match	No results	No results	1.08627e+07	1.21703e+07	2.4329e+07	1.05648e+07	8.54614e+07	1.75122e+07	8.13518e+06	3.53143e+07	1.23747e+07	2.92528e+07	1.38506e+07	7.11033e+06	1.51738	0.601586	0.541262	0.555556	0.42988
Com_1525_pos	disofenin	C18 H26 N2 O5	350.185	14.036	Full match	No results	No results	3.92383e+06	3.36281e+06	4.15066e+06	4.62988e+06	3.95503e+06	4.53391e+06	3.15065e+06	3.15282e+06	3.20578e+06	3.03145e+06	3.59339e+06	4.35389e+06	1.19856	0.261305	0.0309465	0.861111	0.269972
Com_1526_pos	Diphenyl 1-phenyl-2-propanyl phosphate	C21 H21 O4 P	368.117	14.025	Full match	No results	No results	1.20704e+06	1.19888e+06	1.28335e+06	1.7131e+06	906496	3.09283e+06	3.46275e+06	1.00534e+06	397100	1.86042e+06	899691	1.03784e+06	1.08525	0.118031	0.543827	0.638889	0.358661
Com_1530_pos	Diosmetin	C16 H12 O6	300.063	7.862	Partial match	Full match	Full match	1.83826e+06	1.4272e+06	1.41645e+06	1.01357e+06	1.02982e+06	1.15951e+06	1.53472e+06	1.72847e+06	1.67583e+06	2.02633e+06	1.13036e+06	1.1831e+06	0.849765	-0.234865	0.242321	0.722222	0.242373
Com_153_pos	Tetrakis(4-nitrosophenyl)silane	C24 H16 N4 O4 Si	452.095	6.79	Full match	No results	No results	1.23866e+06	856329	1.61327e+06	4.51438e+06	5.37733e+06	1.67857e+06	6.21474e+06	2.12956e+07	1.25445e+07	3.16444e+07	5.75472e+06	9.61782e+06	0.175471	-2.5107	0.00143773	1	2.61067
Com_1540_pos	Dimethyl octanediimidate	C10 H20 N2 O2	200.153	7.473	Full match	No results	No results	486591	471464	420079	491504	418566	500924	619664	632231	536236	530626	555066	587131	0.805884	-0.311355	0.000691381	1	0.317547
Com_1541_pos	dimethyl itaconate	C7 H10 O4	158.058	1.322	Full match	No results	No results	1.67487e+07	1.67e+07	1.43781e+07	2.30485e+07	1.40686e+07	1.62818e+07	1.37134e+07	1.13013e+07	1.51408e+07	9.14868e+06	1.41304e+07	1.27671e+07	1.32839	0.409683	0.0213426	0.916667	0.417602
Com_1542_pos	dimethyl 2,3'-dimethoxyosoate	C19 H20 O8	376.115	10.545	Full match	No results	No results	8.51089e+06	1.43534e+07	1.88029e+07	7.72935e+06	2.46981e+06	1.05905e+07	2.39788e+07	7.89825e+06	1.88464e+07	2.35458e+07	2.33068e+07	2.7075e+07	0.501054	-0.996962	0.0479859	0.888889	1.18079
Com_1545_pos	Dimethyl 2-(cyclohexylcarbonyl)succinate	C13 H20 O5	256.131	8.295	Full match	No results	No results	4.22479e+07	5.30097e+07	3.14949e+07	3.08943e+07	1.76341e+08	2.92217e+07	2.76287e+07	4.75758e+07	2.25487e+07	2.78606e+07	1.56704e+07	1.81956e+07	2.27746	1.18743	0.0802903	0.888889	0.94827
Com_1549_pos	Dimethyl (2-methoxyphenyl)malonate	C12 H14 O5	238.084	7.561	Full match	No results	No results	1.54509e+06	3.05373e+06	2.92416e+06	1.6921e+06	2.75862e+06	2.53705e+06	3.76282e+06	4.0631e+06	4.31904e+06	2.72044e+06	3.11012e+06	3.49798e+06	0.675752	-0.565434	0.017559	0.916667	0.610994
Com_154_pos	Tetrahydrodeoxycorticosterone	C21 H34 O3	334.25	14.446	Full match	No results	No results	646510	541289	5.63811e+06	631245	577056	313990	658647	1.19775e+06	711517	614824	604506	617499	1.89528	0.922409	0.833234	0.666667	0.166787
Com_1556_pos	dihydrozeatin riboside	C15 H23 N5 O5	353.168	9.494	Full match	No results	No results	210519	69701.5	260915	310972	69214	206339	334552	303021	284171	309006	285669	353774	0.602965	-0.729855	0.0588673	0.888889	0.971721
Com_1557_pos	dihydroxyphenylalanine	C9 H11 N O4	197.069	1.541	Full match	No results	No results	712875	654796	602200	521649	695736	599670	638942	681757	668976	651871	729705	603731	0.95269	-0.069921	0.361489	0.638889	0.0782119
Com_1558_pos	Dihydrothymine	C5 H8 N2 O2	128.059	1.258	Full match	No results	No results	2.59973e+07	2.23899e+07	1.60131e+07	3.11683e+07	6.40613e+07	2.36782e+07	1.439e+07	1.55967e+07	1.75274e+07	1.67816e+07	1.67115e+07	1.1742e+07	1.97638	0.982863	0.026034	0.916667	0.87142
Com_155_pos	tetrahydrocortisol	C21 H34 O5	366.24	9.582	Full match	No results	No results	207555	202025	291230	446503	267724	343837	369947	364633	393494	219296	395975	340629	0.844	-0.244685	0.246764	0.722222	0.27971
Com_1565_pos	Difluprednate	C27 H34 F2 O7	508.229	10.739	Full match	No results	No results	3.22126e+06	5.3688e+06	2.96343e+06	5.29877e+06	3.98785e+06	2.89335e+06	3.92306e+06	4.32789e+06	3.38263e+06	1.89598e+06	2.05811e+06	6.38978e+06	1.0799	0.110899	0.570542	0.444444	0.192459
Com_156_pos	tetrahydrobostrycin	C16 H20 O8	340.115	9.727	Full match	No results	No results	154313	208526	187808	139722	295647	180376	236460	350719	347905	191433	173867	227211	0.763548	-0.389209	0.134679	0.777778	0.386113
Com_1574_pos	Diethylpyrocarbonate	C6 H10 O5	162.053	1.722	Full match	No results	No results	5.10648e+07	4.08273e+07	3.23946e+07	3.65068e+07	3.01329e+07	2.99178e+07	4.02135e+07	2.55004e+07	2.33006e+07	1.98492e+07	2.72895e+07	2.54774e+07	1.36635	0.450327	0.0328001	0.888889	0.472276
Com_1577_pos	Diethyl tartrate	C8 H14 O6	206.079	1.74	Full match	No results	No results	2.79127e+08	3.65464e+08	1.64174e+08	1.59919e+08	1.29062e+08	1.86841e+08	5.9562e+08	3.68482e+08	3.48597e+08	2.49958e+08	4.29951e+08	7.63331e+08	0.466116	-1.10124	0.00740361	0.916667	1.1359
Com_1581_pos	Diethyl phthalate	C12 H14 O4	222.089	11.636	Full match	No results	No results	1.19111e+08	1.12305e+08	1.2499e+08	1.35885e+08	1.0995e+08	1.3888e+08	1.14188e+08	9.67599e+07	9.07138e+07	1.02999e+08	1.06123e+08	1.07026e+08	1.1996	0.262548	0.00593292	0.944444	0.265356
Com_1585_pos	Diethyl malonate	C7 H12 O4	160.074	7.124	Full match	No results	No results	376450	664208	348570	433090	320815	490845	550579	450103	370498	555717	372152	484043	0.946421	-0.0794455	0.593522	0.611111	0.107067
Com_1589_pos	Diethyl ethylidenemalonate	C9 H14 O4	186.089	10.692	Full match	No results	No results	374041	350362	435820	286121	216069	310066	405515	7.54486e+06	466683	5.71759e+06	676829	611414	0.127893	-2.96699	0.0547982	0.972222	1.98556
Com_1591_pos	Diethyl 5-({4-[(trimethylsilyl)ethynyl]phenyl}ethynyl)isophthalate	C25 H26 O4 Si	418.16	11.125	Full match	No results	No results	339210	504554	256055	1.55812e+06	509530	290871	349546	619068	718393	1.1186e+06	762704	421445	0.866804	-0.206222	0.39568	0.722222	0.537528
Com_1593_pos	Diethyl (5-methyl-3-oxo-2-hexanyl)malonate	C14 H24 O5	272.161	10.6	Full match	No results	No results	746702	2.01069e+06	735900	1.6354e+06	2.29937e+06	961890	1.62535e+06	1.0768e+06	1.84933e+06	1.49918e+06	740624	1.56782e+06	1.00369	0.00531241	0.823523	0.472222	0.0974707
Com_1597_pos	Dichloroacetic acid	C2 H2 Cl2 O2	127.944	1.218	Full match	No results	No results	2.55735e+07	3.68759e+07	4.34759e+07	1.64141e+07	8.20459e+06	3.45256e+07	1.34053e+07	3.98053e+06	5.74819e+06	4.6101e+06	4.52342e+06	8.22463e+06	4.07658	2.02736	0.00191442	0.944444	2.01354
Com_159_pos	Tetracenomycin X	C24 H20 O11	484.098	8.164	Full match	No results	No results	4.65936e+06	2.42353e+06	3.83442e+06	3.86085e+06	4.4861e+06	2.27007e+06	5.02441e+06	3.96363e+06	4.47816e+06	4.9528e+06	6.82737e+06	5.54712e+06	0.699314	-0.515988	0.0322914	0.888889	0.562063
Com_1603_pos	Dibenzothiophene 5-oxide	C12 H8 O S	200.03	4.499	Full match	No results	No results	298150	203261	205151	269347	190994	260239	220001	189921	120935	101301	154711	185423	1.46781	0.553667	0.0206814	0.916667	0.594962
Com_1606_pos	Dibenzo[ghi,mno]fluoranthene	C20 H10	250.078	11.209	Full match	No results	No results	2.30751e+06	1.44551e+06	1.34513e+06	2.06995e+06	3.31791e+06	1.62395e+06	1.80051e+06	2.25134e+06	2.93023e+06	2.1868e+06	1.98074e+06	2.2382e+06	0.90455	-0.144727	0.395103	0.638889	0.211262
Com_1608_pos	Diacetoxy[4-(trifluoromethyl)phenyl]-lambda~3~-iodane	C11 H10 F3 I O4	389.959	12.157	Full match	No results	No results	1.28292e+06	1.00223e+06	1.39709e+06	1.48539e+06	901091	1.65788e+06	1.31099e+06	1.56941e+06	623321	1.3182e+06	1.0955e+06	1.12008e+06	1.09792	0.134769	0.517977	0.583333	0.159925
Com_1610_pos	Di-2,3-dihydro-1H-inden-2-ylsilane	C18 H20 Si	264.133	7.84	Full match	No results	No results	2.03612e+06	2.78964e+06	1.08606e+06	2.15081e+06	7.08972e+06	2.49157e+06	811513	2.03728e+06	1.02595e+06	2.09041e+06	623615	883205	2.36135	1.23961	0.0335938	0.888889	1.19593
Com_1613_pos	Di-1,2,3,4-tetrahydro-2-naphthalenylsilane	C20 H24 Si	292.165	12.696	Full match	No results	No results	1.54466e+07	7.61855e+06	4.99235e+06	6.31859e+06	1.02052e+07	7.78723e+06	4.22825e+06	6.26207e+06	4.70407e+06	3.82134e+06	5.03002e+06	4.13982e+06	1.85799	0.893741	0.0148684	0.944444	0.831403
Com_1618_pos	DHM	C15 H12 O8	320.053	7.579	Full match	No results	No results	298209	316565	329129	307937	238540	347422	376963	355637	400082	364379	354189	362315	0.830245	-0.268391	0.013732	1	0.282429
Com_1620_pos	Dexamethasone cipecilate	C33 H43 F O7	570.301	10.62	Full match	No results	No results	2.05171e+06	3.54267e+06	967932	2.89369e+06	2.36814e+06	1.98116e+06	2.44348e+06	1.9862e+06	4.48792e+06	2.17966e+06	2.21267e+06	3.3442e+06	0.828943	-0.270656	0.35476	0.638889	0.326657
Com_1621_pos	Dexamethasone beloxil	C29 H35 F O5	482.249	12.604	Full match	No results	No results	1.14994e+06	1.83994e+06	912928	1.12926e+06	1.11924e+06	1.25757e+06	1.54191e+06	1.18305e+06	995703	897831	1.22409e+06	1.38376e+06	1.02526	0.0359886	0.89111	0.527778	0.055376
Com_1622_pos	Desthiobiotin	C10 H18 N2 O3	214.132	9.001	Full match	No results	No results	1.79675e+06	2.14722e+06	1.59399e+06	1.21117e+06	4.27843e+06	1.38609e+06	1.66007e+06	2.3948e+06	1.53433e+06	1.58384e+06	1.46965e+06	1.04508e+06	1.28137	0.357692	0.417897	0.611111	0.267234
Com_1623_pos	Desflurane	C3 H2 F6 O	168.001	1.684	Full match	No results	No results	525120	383493	451496	603190	346571	742894	354829	197770	235367	162955	175863	193999	2.31133	1.20872	0.000440402	0.972222	1.23176
Com_1624_pos	desciclovir	C8 H11 N5 O2	209.091	8.983	Full match	No results	No results	3.22037e+06	3.7614e+06	2.11238e+06	2.37658e+06	6.53681e+06	2.08783e+06	2.4233e+06	2.79426e+06	1.6682e+06	2.6657e+06	1.39953e+06	1.43488e+06	1.62244	0.698168	0.0797889	0.75	0.641947
Com_1628_pos	D-Erythrose 4-phosphate	C4 H9 O7 P	200.009	7.647	Full match	No results	No results	9.05079e+06	1.05196e+07	4.6686e+06	7.9151e+06	3.1034e+07	5.68415e+06	6.36863e+06	2.20771e+06	5.25108e+06	7.0505e+06	670670	3.93697e+06	2.7024	1.43424	0.0504517	0.861111	1.49501
Com_1630_pos	Deoxyuridine monophosphate	C9 H13 N2 O8 P	308.042	6.667	Full match	No results	No results	221729	307467	160268	110144	203148	257106	318500	179663	260390	187841	289222	368494	0.785398	-0.348504	0.202832	0.722222	0.417021
Com_1631_pos	deoxyuridine	C9 H12 N2 O5	228.074	1.375	Full match	No results	No results	1.69617e+06	2.13818e+06	1.94417e+06	1.94568e+06	1.42588e+06	1.41521e+06	2.38015e+06	7.0476e+06	2.46077e+06	3.63235e+06	1.76765e+06	2.31267e+06	0.539013	-0.891608	0.0495125	0.916667	0.763714
Com_1633_pos	Deoxyloganin tetraacetate	C25 H34 O13	542.198	7.718	Full match	No results	No results	1.2175e+06	2.27702e+06	3.37722e+06	1.13203e+06	2.3795e+06	1.58079e+06	2.96558e+06	2.65901e+06	2.6385e+06	4.66297e+06	3.37123e+06	2.3606e+06	0.641234	-0.641077	0.0393079	0.833333	0.730709
Com_1638_pos	demethylphylloquinone	C30 H44 O2	436.334	14.283	Full match	No results	No results	3.67469e+06	7.35417e+06	1.64912e+07	6.82959e+06	7.35791e+06	5.87415e+06	8.16471e+06	1.59196e+07	9.15449e+06	8.22268e+06	8.88904e+06	6.4371e+06	0.837889	-0.255169	0.330745	0.75	0.354917
Com_1642_pos	Deidaclin	C12 H17 N O6	271.105	1.684	Full match	No results	No results	3.67518e+06	4.39782e+06	2.0556e+06	3.80348e+06	1.56331e+07	3.55855e+06	3.20012e+06	6.02894e+06	5.48677e+06	1.26304e+07	4.68302e+06	3.38832e+06	0.935235	-0.0965988	0.604066	0.611111	0.329929
Com_1644_pos	dehypoxanthine futalosine	C14 H16 O7	296.089	8.547	Full match	No results	No results	324153	184533	139836	160767	136558	161248	186194	206256	234737	251198	148100	169891	0.925375	-0.11189	0.496543	0.722222	0.160237
Com_1646_pos	Dehydrojuvabione	C16 H24 O3	264.172	12.896	Full match	No results	No results	43942.7	67567.3	68973.2	38190.1	151115	55457.9	47779.6	65190.8	144726	38579.2	115325	186578	0.710902	-0.492278	0.395979	0.611111	0.42867
Com_1648_pos	DEHYDROCOSTUS LACTONE	C15 H18 O2	230.131	10.366	Full match	No results	No results	736129	966944	528128	482856	862995	529980	673582	644078	485870	607922	744737	490441	1.12625	0.171533	0.509635	0.583333	0.142088
Com_164_pos	tert-Butyl(hexyloxy)diphenylsilane	C22 H32 O Si	340.222	13.043	Full match	No results	No results	193220	200600	145025	187855	447431	182512	114685	114871	212789	130575	457366	93868.7	1.20681	0.271202	0.350551	0.694444	0.425792
Com_1651_pos	DEEMM	C10 H16 O5	216.1	14.946	Full match	No results	No results	401145	401570	374731	588819	297983	884177	551343	406955	402753	504056	520189	486017	1.02686	0.0382335	0.843623	0.666667	0.0505839
Com_1652_pos	Decursin	C19 H20 O5	328.131	7.215	Full match	No results	No results	5.7638e+06	4.05178e+06	9.57777e+06	6.90652e+06	3.57233e+06	1.08146e+07	3.67934e+06	2.20824e+06	2.84802e+06	3.50291e+06	4.7152e+06	2.93608e+06	2.04561	1.03253	0.0138031	0.916667	0.972221
Com_1655_pos	Decarbamoyl-α-saxitoxinol	C9 H18 N6 O2	242.149	10.639	Full match	No results	No results	2.38975e+06	2.4392e+06	2.29302e+06	2.77004e+06	2.54404e+06	2.3926e+06	1.95258e+06	2.18843e+06	1.86546e+06	2.30779e+06	2.35532e+06	2.37071e+06	1.13714	0.185412	0.028373	0.916667	0.197326
Com_1657_pos	DBeQ	C22 H20 N4	340.17	15.518	Full match	No results	No results	530284	618813	675147	1.40756e+06	405790	1.55029e+06	828889	976846	521240	303646	577256	695157	1.32919	0.410551	0.441759	0.583333	0.330819
Com_1658_pos	dazopride	C15 H23 Cl N4 O2	326.151	9.455	Full match	No results	No results	348399	313887	295039	222164	306863	345343	656749	453528	385530	350116	427179	494310	0.661881	-0.595357	0.00555754	1	0.610509
Com_1659_pos	Dasantafil	C22 H28 Br N5 O5	521.13	9.751	Full match	No results	No results	1.89608e+06	1.14756e+06	2.26977e+06	878373	384882	3.3775e+06	704135	1.53284e+06	671834	1.13217e+06	981340	583199	1.77578	0.828452	0.275278	0.722222	0.608219
Com_1661_pos	Dansyl-methionine	C17 H22 N2 O4 S2	382.103	8.716	Full match	No results	No results	860748	537517	321163	745814	648992	692396	379915	425236	445348	648305	217314	589174	1.40711	0.49273	0.127686	0.805556	0.528516
Com_1662_pos	danegaptide	C14 H17 N3 O4	291.122	5.283	Full match	No results	No results	219637	289168	125098	190138	236394	144159	159068	192235	186053	321208	178954	318755	0.888165	-0.1711	0.52759	0.416667	0.185147
Com_1663_pos	DA9185000	C12 H10 O S	202.045	1.462	Full match	No results	No results	1.83202e+07	2.45186e+07	1.14043e+07	2.23424e+07	2.17196e+07	1.77849e+07	2.85811e+07	2.62984e+07	1.8648e+07	1.68418e+07	2.14407e+07	2.78864e+07	0.831015	-0.267053	0.210201	0.694444	0.284002
Com_1669_pos	CZC24832	C15 H17 F N6 O2 S	364.113	9.987	Full match	No results	No results	252802	263853	220291	303062	220681	652808	337454	283389	282666	270860	269757	315855	1.08723	0.120653	0.979229	0.722222	0.0144759
Com_166_pos	tert-Butyl(cyclopent-3-en-1-ylmethoxy)diphenylsilane	C22 H28 O Si	336.19	12.756	Full match	No results	No results	2.2782e+06	1.38703e+06	1.25942e+06	2.3279e+06	2.30433e+06	1.1336e+06	980284	902105	1.26684e+06	954388	2.50179e+06	1.34465e+06	1.3447	0.427288	0.157951	0.722222	0.471716
Com_1671_pos	Cytosine	C4 H5 N3 O	111.043	12.668	Full match	No results	No results	800090	234567	213031	168444	126962	1.15532e+06	247054	188255	222135	223701	167980	279162	2.0315	1.02255	0.36592	0.527778	0.553831
Com_1673_pos	Cystothiazole A	C20 H26 N2 O4 S2	422.134	12.252	Full match	No results	No results	292467	243530	240448	259030	223420	268099	358510	296891	278745	262982	299674	293163	0.853086	-0.229237	0.020634	0.916667	0.237415
Com_1674_pos	cystamine	C4 H12 N2 S2	152.044	6.725	Full match	No results	No results	1.69322e+06	2.19718e+06	5.09978e+06	5.35766e+06	1.21099e+06	7.32602e+06	8.0713e+06	4.07603e+07	2.63543e+07	3.1047e+07	1.33216e+07	1.48753e+07	0.170237	-2.55439	0.000880344	1	2.69293
Com_1677_pos	Cyrmenin B1	C21 H32 N2 O5	392.232	13.768	Full match	No results	No results	5.09156e+06	4.75645e+06	5.67442e+06	5.65619e+06	4.77705e+06	6.13703e+06	2.37649e+06	2.89922e+06	2.61566e+06	3.01364e+06	3.33366e+06	4.06829e+06	1.75303	0.809853	0.000211701	1	0.841829
Com_1678_pos	Cyprodenate	C13 H25 N O2	227.188	0.685	Full match	No results	No results	781202	995014	547776	3.2635e+06	620610	773962	797588	542312	559434	499744	554584	610966	1.95871	0.969902	0.141487	0.805556	0.701529
Com_1681_pos	Cynarine	C25 H24 O12	516.125	7.814	Full match	No results	No results	1.35316e+06	983988	950637	1.03364e+06	1.04756e+06	1.02005e+06	1.93999e+06	1.37973e+06	1.80644e+06	1.85058e+06	1.57864e+06	1.53681e+06	0.633067	-0.65957	0.000106908	1	0.67437
Com_1684_pos	CYCLOTETRAGLUCOSE	C24 H40 O20	648.21	1.31	Full match	No results	No results	3.52844e+06	3.88529e+06	3.67079e+06	3.69778e+06	3.40184e+06	4.19845e+06	3.62862e+06	3.24648e+06	3.2556e+06	3.3243e+06	3.03074e+06	3.31588e+06	1.13034	0.176758	0.0108078	0.944444	0.178624
Com_1688_pos	Cyclododecyne	C12 H20	164.157	15.258	Full match	No results	No results	55315.4	51089.4	52831.9	61661.7	47801.3	61331.7	65524.5	84559	96032.7	56207.5	83987.8	97427.4	0.682251	-0.551625	0.00738304	0.944444	0.539203
Com_1693_pos	Cyanopyrazine	C5 H3 N3	105.033	8.609	Full match	No results	No results	160573	294272	341159	142760	238419	178025	257272	280738	253091	325606	219587	203387	0.880188	-0.184116	0.326345	0.638889	0.249731
Com_1695_pos	Cyanidin-3-O-glucoside chloride 矢车菊素-3-O-葡萄糖苷		205.073	9.145	No match	No results	Invalid mass	2.64663e+06	5.90845e+06	6.03078e+06	570798	732076	710595	1.01305e+06	1.16251e+06	1.14825e+06	698702	698233	1.02384e+06	2.88956	1.53085	0.228405	0.611111	0.928873
Com_1696_pos	Cyanidin	C15 H10 O6	286.047	7.334	Partial match	Full match	Full match	5.77424e+06	2.97558e+06	5.1649e+06	3.93601e+06	2.72768e+06	1.78723e+06	8.34238e+06	6.76963e+06	3.77432e+06	8.16038e+06	5.43368e+06	3.74998e+06	0.617317	-0.695916	0.0545674	0.805556	0.748384
Com_1699_pos	curcutetraol	C15 H24 O4	268.167	11.885	Full match	No results	No results	5.65608e+06	6.95166e+06	2.31567e+06	4.77099e+06	3.04493e+07	3.79144e+06	9.35916e+06	2.31233e+07	6.6283e+06	1.06577e+07	6.48717e+06	9.5136e+06	0.820067	-0.286187	0.262618	0.777778	0.722455
Com_16_pos	xylopyridine A	C24 H14 N2 O2	362.105	8.009	Full match	No results	No results	416951	445148	420514	432254	257597	390299	286354	531180	300254	532519	342949	293207	1.03337	0.0473581	0.718081	0.555556	0.132951
Com_1701_pos	curcumin monoglucoside	C27 H30 O11	530.177	10.606	Full match	No results	No results	459110	533908	252269	447347	598975	291259	749750	812767	816359	565353	331426	552680	0.674671	-0.567743	0.0750623	0.833333	0.579213
Com_1703_pos	Curcumin	C21 H20 O6	368.125	10.099	Full match	No results	No results	5.76161e+07	9.19056e+07	1.43828e+08	9.07596e+07	7.28716e+07	8.21653e+07	1.31373e+08	8.8995e+07	9.19967e+07	6.31238e+07	9.29288e+07	1.43408e+08	0.88121	-0.182442	0.469507	0.666667	0.224303
Com_1707_pos	Cuauhtemone	C15 H24 O3	252.173	12.032	Full match	No results	No results	2.30043e+06	2.18353e+06	1.68087e+06	2.21252e+06	6.25259e+06	2.10833e+06	2.74069e+06	3.1882e+06	3.24182e+06	2.99779e+06	2.00936e+06	3.14598e+06	0.966199	-0.0496077	0.543533	0.722222	0.191763
Com_170_pos	terlakiren	C31 H48 N4 O7 S	620.322	12.23	Full match	No results	No results	379271	305363	408945	934339	511246	184868	307267	231333	489578	670108	1.9973e+06	308125	0.680377	-0.555593	0.609538	0.555556	0.338758
Com_1712_pos	Cromoglicate lisetil	C33 H36 N2 O12	652.228	10.343	Full match	No results	No results	1.09149e+07	1.07974e+07	5.28003e+06	9.75328e+06	1.10316e+07	1.14071e+07	6.3048e+06	3.32701e+06	4.297e+07	4.28939e+07	2.35557e+06	5.45662e+06	0.572891	-0.803666	0.897612	0.611111	0.186054
Com_1715_pos	Crisamicin A	C32 H22 O12	598.108	6.81	Full match	No results	No results	1.40968e+06	1.21023e+06	1.13178e+06	3.62854e+06	2.46813e+06	1.8867e+06	5.75093e+06	7.44729e+06	5.6651e+06	1.08788e+07	3.84762e+06	6.28638e+06	0.294288	-1.7647	0.000361954	1	1.85564
Com_1719_pos	Coumarin	C9 H6 O2	146.037	8.093	Full match	Full match	Full match	7.09904e+07	7.47753e+07	2.31248e+08	4.80701e+07	7.45634e+07	6.76265e+07	5.18808e+08	4.81362e+08	3.06616e+08	2.38042e+08	3.82553e+08	5.79602e+08	0.226277	-2.14384	0.000224273	1	2.34911
Com_1722_pos	Corticosterone	C21 H30 O4	346.214	13.943	Full match	No results	No results	160960	241548	260377	155608	210530	316200	507556	1.03576e+06	307590	258240	359377	323171	0.481867	-1.05329	0.027136	0.916667	0.940224
Com_1728_pos	Conivaptan	C32 H26 N4 O2	498.208	11.383	Full match	No results	No results	1.21921e+07	6.15259e+06	3.66106e+06	1.12632e+07	1.69181e+07	9.7079e+06	1.43837e+07	1.38302e+07	1.70942e+07	1.83432e+07	9.88215e+06	1.3967e+07	0.684511	-0.546855	0.0935093	0.833333	0.693946
Com_1729_pos	CoM-S-S-CoB	C13 H26 N O10 P S3	483.044	1.329	Full match	No results	No results	2.7078e+07	2.1237e+07	2.78874e+07	1.87605e+07	1.32242e+07	2.63907e+07	2.54625e+07	8.3199e+06	1.68684e+07	7.1318e+06	1.06279e+07	1.43725e+07	1.62567	0.701033	0.0406472	0.861111	0.828386
Com_1730_pos	Combretastatin A-1	C18 H20 O6	332.126	7.957	Full match	No results	No results	863408	896407	486066	730355	890615	717679	1.00158e+06	894598	1.15685e+06	951317	7.74722e+07	1.04152e+06	0.0555579	-4.16986	0.22022	0.972222	1.49581
Com_1732_pos	CNQX	C9 H4 N4 O4	232.022	8.953	Full match	No results	No results	100313	104403	83220.1	100765	143901	100475	115051	150991	106964	99946.1	95509	110267	0.932743	-0.100449	0.480448	0.638889	0.107644
Com_1735_pos	Clotrimazole	C22 H17 Cl N2	344.108	8.044	Full match	No results	No results	1.86589e+06	3.10464e+06	3.26754e+06	1.67341e+06	4.62976e+06	1.76078e+06	3.09797e+06	3.46918e+06	3.10053e+06	2.45394e+06	4.07304e+06	2.46443e+06	0.873676	-0.19483	0.338897	0.611111	0.288313
Com_1737_pos	Clobenpropit	C14 H17 Cl N4 S	308.087	7.2	Full match	No results	No results	5.77376e+06	1.86902e+06	2.94005e+06	2.9844e+06	2.11848e+06	2.1774e+06	2.48867e+06	1.72154e+06	2.67659e+06	3.10361e+06	1.66492e+06	2.74323e+06	1.24062	0.311059	0.427063	0.388889	0.245971
Com_1739_pos	Clevudine	C10 H13 F N2 O5	260.08	8.842	Full match	No results	No results	251439	229205	147870	341106	285458	230681	173296	168875	355817	423727	182211	270647	0.943595	-0.0837598	0.916924	0.472222	0.137807
Com_1742_pos	clavulazine	C8 H10 N2 O2	166.074	9.454	Full match	No results	No results	928981	6.4076e+06	946795	4.1859e+06	546884	954323	1.57288e+06	1.2972e+06	954910	899688	1.01248e+06	1.14251e+06	2.03069	1.02197	0.493797	0.583333	0.470595
Com_1743_pos	CLAVATADINE A	C14 H18 Br2 N4 O5	479.965	1.303	Full match	No results	No results	3.66604e+07	3.11389e+07	4.10693e+07	2.42965e+07	1.59993e+07	4.49108e+07	1.42506e+07	7.49397e+06	8.0263e+06	3.87869e+06	7.42425e+06	6.96962e+06	4.03958	2.01421	0.000115777	1	2.07342
Com_1745_pos	cladosin A	C14 H22 N2 O4	282.159	14.131	Full match	No results	No results	2.00379e+06	1.82647e+06	2.15678e+06	1.94245e+06	1.44283e+06	2.02788e+06	1.51574e+06	1.82137e+06	1.56038e+06	1.92629e+06	1.61183e+06	3.67146e+06	0.941614	-0.0867919	0.92163	0.666667	0.0226399
Com_1748_pos	citruscridone	C16 H15 N O6	317.089	9.756	Full match	No results	No results	4.6165e+06	3.27912e+06	1.15278e+06	2.22472e+06	874414	7.02676e+06	1.89304e+06	5.43448e+06	4.16853e+06	5.58907e+06	2.8343e+06	1.73184e+06	0.885596	-0.175279	0.513321	0.583333	0.432496
Com_1753_pos	Citrate trianion	C6 H5 O7	189.005	1.459	Invalid mass	No results	No results	206325	176255	222254	390043	269271	357413	166711	129719	135230	139461	137703	279891	1.64007	0.713756	0.018508	0.888889	0.724901
Com_1754_pos	citrafungin A	C28 H40 O13	584.248	14.147	Full match	No results	No results	164908	163543	153747	174268	144488	178291	193296	181185	160159	152230	1.21831e+06	171298	0.471589	-1.0844	0.305526	0.694444	0.552571
Com_1757_pos	citalopram propionic acid	C18 H14 F N O3	311.096	8.811	Full match	No results	No results	593366	527243	548226	702740	685250	816636	968026	817265	1.21009e+06	1.18841e+06	1.25185e+06	909083	0.610502	-0.711932	0.000579703	1	0.722643
Com_1758_pos	Cipemastat	C22 H36 N4 O5	436.269	15.956	Full match	No results	No results	1.77167e+06	1.7356e+06	2.03905e+06	1.15009e+07	1.70395e+06	2.91e+06	3.05723e+06	3.15137e+06	3.29758e+06	3.2457e+06	2.41658e+06	2.62284e+06	1.21751	0.283937	0.756759	0.777778	0.258104
Com_1759_pos	Cinobufagin	C26 H34 O6	442.234	11.462	Full match	No results	No results	6.81173e+06	9.06323e+06	6.80598e+06	5.97944e+06	6.85129e+06	5.59078e+06	9.41042e+06	7.62532e+06	8.01058e+06	6.72549e+06	9.5669e+06	1.31694e+07	0.754062	-0.407246	0.0466689	0.833333	0.405028
Com_1764_pos	Cinnamyl bromide	C9 H9 Br	195.988	6.354	Full match	No results	No results	233376	193387	333069	232369	225005	429291	226967	175953	216147	152773	181924	233506	1.38679	0.471754	0.0650278	0.805556	0.444134
Com_1765_pos	Cinnamtannin B1	C45 H36 O18	864.187	7.055	Full match	No results	No results	5.1477e+06	5.05914e+06	9.0538e+06	2.90669e+07	1.25132e+07	1.43312e+07	4.33262e+07	5.34269e+08	3.69038e+08	3.20862e+08	6.81926e+07	9.81851e+07	0.0524258	-4.25358	0.000455454	1	4.05603
Com_176_pos	tenacibactin A	C15 H28 N2 O5	316.201	13.296	Full match	No results	No results	1.80145e+06	1.9971e+06	2.01213e+06	1.77097e+06	1.69336e+06	2.33911e+06	1.22761e+06	1.87501e+06	1.1631e+06	1.41164e+06	2.53993e+06	1.50706e+06	1.19434	0.256209	0.150122	0.75	0.31139
Com_1778_pos	Cinnamtannin A3	C75 H62 O30	1442.33	7.679	Full match	No results	No results	78418.5	78462.9	70671.5	85716.1	69706.6	79596.3	88181.2	1.72128e+06	907618	940290	276114	567073	0.102781	-3.28235	0.00683574	1	2.83035
Com_1786_pos	Cinnamic acid	C9 H8 O2	148.053	10.99	Full match	No results	No results	6.6139e+06	7.59442e+06	5.29076e+06	7.36274e+06	5.49906e+06	7.91704e+06	7.4698e+06	1.03766e+07	1.20908e+07	1.12071e+07	5.79034e+06	7.17099e+06	0.74443	-0.425791	0.0849781	0.75	0.407014
Com_1788_pos	Cinnamaldehyde	C9 H8 O	132.058	7.074	Full match	No results	No results	2.50159e+06	6.00472e+06	4.31932e+06	4.4074e+06	2.29155e+06	4.40516e+06	5.84926e+06	5.05965e+06	1.40718e+06	4.26587e+06	5.58179e+06	8.9108e+06	0.770075	-0.376929	0.547462	0.638889	0.283025
Com_1793_pos	Cianidanol	C15 H14 O6	290.079	6.297	Full match	No results	No results	1.84706e+06	2.58769e+06	2.30287e+06	6.63827e+06	5.4337e+06	4.05689e+06	9.6041e+06	3.60741e+07	2.74837e+07	3.15888e+07	1.00912e+07	1.6394e+07	0.17424	-2.52086	0.000295205	1	2.53792
Com_1804_pos	chlorodysinosin A	C26 H43 Cl N6 O10 S	666.245	10.78	Full match	No results	No results	292663	344996	325936	329235	352387	241123	875470	1.21221e+06	885417	1.42407e+06	670735	548353	0.335871	-1.57402	0.000368993	1	1.53628
Com_1807_pos	chlorfensulphide	C12 H6 Cl4 N2 S	349.902	1.22	Full match	No results	No results	6.66345e+06	8.53984e+06	7.85836e+06	4.02071e+06	3.27257e+06	8.15762e+06	1.86107e+06	1.82428e+06	1.67501e+06	2.12552e+06	1.80209e+06	1.55458e+06	3.55198	1.82862	0.000527755	1	1.77488
Com_180_pos	Temoporfin	C44 H32 N4 O4	680.242	9.871	Full match	No results	No results	734279	576234	517978	377134	416823	295593	1.0018e+06	795732	703661	370359	398513	577222	0.758468	-0.398839	0.244513	0.694444	0.406765
Com_1810_pos	chitobiose	C16 H28 N2 O11	424.171	11.869	Full match	No results	No results	1.33793e+08	9.17326e+07	2.026e+08	1.55191e+08	1.56798e+08	9.03447e+07	1.46997e+08	1.40549e+08	1.26028e+08	1.07639e+08	2.00334e+08	1.8203e+08	0.91908	-0.121738	0.53378	0.444444	0.161175
Com_1812_pos	Chaetomellic acid A anhydride	C19 H32 O3	308.235	14.989	Full match	No results	No results	1.44011e+06	1.23813e+06	612484	434815	591274	1.47681e+06	1.29609e+06	1.35363e+06	827030	449586	1.19127e+06	912714	0.96075	-0.0577665	0.751827	0.5	0.198959
Com_1813_pos	CGP-28392	C18 H17 F2 N O5	365.108	8.305	Full match	No results	No results	4.76471e+06	1.18657e+07	1.33653e+07	9.38469e+06	9.59456e+06	5.58589e+06	1.34897e+07	1.73133e+07	1.21294e+07	1.2151e+07	1.09533e+07	1.16448e+07	0.702366	-0.509706	0.0618476	0.833333	0.598432
Com_1815_pos	Cenicriviroc	C41 H52 N4 O4 S	696.368	13.1	Full match	No results	No results	2.36939e+07	2.91078e+07	1.28592e+07	4.84984e+06	8.62103e+06	6.72779e+06	3.93908e+07	4.85876e+07	2.60417e+07	9.44782e+06	9.65196e+06	1.23179e+07	0.590353	-0.76035	0.239483	0.722222	0.792923
Com_1817_pos	Cefmetazole	C15 H17 N7 O5 S3	471.044	1.308	Full match	No results	No results	1.96739e+07	1.48966e+07	1.29912e+07	3.47258e+07	2.00648e+07	1.7958e+07	4.64363e+07	2.50418e+07	3.57943e+07	1.14943e+07	2.50744e+07	3.76813e+07	0.662784	-0.593389	0.160252	0.777778	0.555832
Com_181_pos	Temocaprilat	C21 H24 N2 O5 S2	448.113	8.433	Full match	No results	No results	182324	348208	301983	251816	347287	180836	267791	387430	454700	563020	321464	443681	0.661361	-0.596491	0.0280783	0.861111	0.620588
Com_1828_pos	Cedriret	C16 H16 O6	304.094	8.226	Full match	No results	No results	360533	489551	273930	622764	525861	447663	989059	2.88882e+06	1.81565e+06	2.62905e+06	719565	902063	0.273556	-1.87009	0.00277159	1	1.75271
Com_1834_pos	Carfentanil	C24 H30 N2 O3	394.225	11.981	Full match	No results	No results	709493	1.12715e+06	1.52295e+06	446165	791536	1.00788e+06	349250	581987	265827	1.0443e+06	1.43e+06	367498	1.38781	0.472811	0.201225	0.722222	0.657243
Com_1836_pos	Carbenoxolone	C34 H50 O7	570.353	13.977	Full match	No results	No results	1.50451e+06	2.0377e+06	912338	1.68153e+06	1.3162e+06	1.60115e+06	1.2526e+06	1.40457e+06	1.61739e+06	1.05763e+06	1.59914e+06	1.58391e+06	1.0632	0.0884171	0.747067	0.611111	0.0893447
Com_1838_pos	carbamorph	C8 H16 N2 O S2	220.071	6.846	Full match	No results	No results	1.3918e+06	2.48748e+06	1.67978e+06	1.5207e+06	4.98209e+06	1.26005e+06	1.49842e+06	1.71732e+06	943258	2.42756e+06	688550	778893	1.65407	0.726024	0.132728	0.722222	0.704128
Com_1841_pos	Camptothecin	C20 H16 N2 O4	348.11	10.643	Full match	No results	No results	326523	456028	290823	328667	283085	346806	428086	376745	379956	353718	353328	425271	0.876927	-0.189472	0.111079	0.833333	0.208504
Com_1848_pos	Caffeic acid 咖啡酸	C9 H8 O4	180.042	11.637	Partial match	No results	Full match	2.47447e+07	2.37338e+07	2.61844e+07	2.83307e+07	2.20614e+07	2.75823e+07	3.79069e+07	3.55603e+07	3.08459e+07	3.3997e+07	3.2371e+07	3.27873e+07	0.750178	-0.414695	0.000189223	1	0.424702
Com_1858_pos	C16 (PKR inhibitor)	C13 H8 N4 O S	268.042	7.872	Full match	No results	No results	80561.9	79134	71428.5	83674.1	61972.3	81036.4	89300.4	82210.4	83752.5	75790.2	80731.9	86102.7	0.919498	-0.121081	0.130632	0.805556	0.129242
Com_1864_pos	Butopyronoxyl	C12 H18 O4	226.12	8.667	Full match	No results	No results	9.43292e+07	1.27735e+08	8.82941e+07	6.93996e+07	1.98179e+08	5.17979e+07	6.74063e+07	6.80134e+07	4.85451e+07	7.2356e+07	3.99898e+07	2.37588e+07	1.9675	0.976361	0.0314107	0.888889	0.955252
Com_1865_pos	buthidazole	C10 H16 N4 O2 S	256.099	10.865	Full match	No results	No results	1.35237e+06	1.10694e+06	559288	841769	2.90142e+06	743205	1.16778e+06	1.06728e+06	476806	560500	697787	704629	1.60542	0.682949	0.21385	0.722222	0.546293
Com_1866_pos	Buterizine	C31 H38 N4	466.308	12.566	Full match	No results	No results	378423	302041	292524	661943	647484	331139	723829	415981	462307	643525	1.69099e+07	403434	0.133624	-2.90375	0.234978	0.777778	1.18827
Com_1868_pos	bundosine 391	C16 H15 Br N4 O3	390.035	8.015	Full match	No results	No results	618842	924616	322421	900156	1.30269e+06	698281	3.04134e+06	5.93579e+06	2.38234e+06	3.90623e+06	4.95025e+06	6.16639e+06	0.180689	-2.46842	4.77997e-05	1	2.55162
Com_1873_pos	BTO-1	C9 H4 N4 O4 S	263.994	7.697	Full match	No results	No results	562971	656694	363889	828896	1.02447e+06	563123	393324	481913	380073	443663	246581	333127	1.75542	0.811817	0.0145741	0.888889	0.794196
Com_1879_pos	bruceantinol	C30 H38 O13	606.229	8.952	Full match	No results	No results	1.74105e+06	2.07781e+06	1.52647e+06	2.25576e+06	1.80104e+06	1.75837e+06	3.83589e+06	3.78667e+06	3.32277e+06	3.62469e+06	2.55053e+06	4.41601e+06	0.518212	-0.948386	6.1828e-05	1	0.956749
Com_1881_pos	BRUCEANTIN	C28 H36 O11	548.224	12.339	Full match	No results	No results	7.52709e+06	5.30861e+06	3.50334e+06	7.80326e+06	1.28563e+07	4.29714e+06	4.60121e+06	6.39911e+06	6.98476e+06	7.15973e+06	5.02399e+06	6.19225e+06	1.13572	0.183601	0.830055	0.555556	0.141276
Com_1884_pos	Brosimone B	C40 H38 O10	678.247	9.395	Full match	No results	No results	2.31272e+06	695122	406415	772486	279794	946293	1.01602e+06	1.007e+06	1.37173e+06	843441	1.32676e+06	1.35256e+06	0.782482	-0.353871	0.188524	0.805556	0.677701
Com_1889_pos	Bromoxanide	C19 H18 Br F3 N2 O4	474.042	12.755	Full match	No results	No results	203736	180641	183582	200897	175190	205189	248351	1.48412e+06	1.33923e+06	2.4249e+06	1.82272e+06	2.53502e+06	0.116622	-3.10009	0.00260291	1	2.85204
Com_188_pos	Tectorigenin 射干苷元	C16 H12 O6	300.062	6.302	Not the top hit	No results	Full match	8.97518e+06	9.42465e+06	1.05878e+07	3.83687e+07	2.42259e+07	1.82106e+07	4.16338e+07	1.50415e+08	1.1089e+08	1.3178e+08	4.62885e+07	7.24507e+07	0.198376	-2.33369	0.000514595	1	2.43674
Com_1890_pos	brassinin	C11 H12 N2 S2	236.045	7.843	Full match	No results	No results	3.43924e+06	4.80204e+06	2.86975e+06	4.16544e+06	755577	4.01092e+06	1.04925e+06	4.71354e+06	2.93376e+06	4.0211e+06	3.11297e+06	1.24303e+06	1.17391	0.231325	0.676056	0.583333	0.395066
Com_1892_pos	Boldione	C19 H24 O2	284.177	12.145	Full match	No results	No results	5.07247e+06	2.05693e+06	528125	7.65836e+06	1.20906e+07	396661	793289	652984	726489	914607	1.41751e+06	502098	5.55289	2.47324	0.113278	0.694444	1.67224
Com_1895_pos	Boldenone Undecylenate	C30 H44 O3	452.329	13.293	Full match	No results	No results	9.68793e+06	3.69084e+06	9.06232e+06	1.28267e+07	2.43426e+07	3.35409e+06	5.08527e+06	1.24349e+07	8.33559e+06	1.33696e+07	4.75468e+07	9.21725e+06	0.655952	-0.608339	0.418357	0.611111	0.567811
Com_1898_pos	BIX01294	C28 H38 N6 O2	490.306	14.375	Full match	No results	No results	1.01229e+06	522779	355872	1.27851e+06	2.13102e+06	242164	532783	495758	452627	682008	3.26636e+07	510044	0.156851	-2.67253	0.618866	0.5	0.602044
Com_189_pos	Tectoridin 射干苷	C22 H22 O11	462.116	7.86	Full match	No results	Full match	1.15068e+06	757885	1.01365e+06	986360	738816	695942	714406	817013	1.27283e+06	2.07525e+06	906474	672893	0.827286	-0.273541	0.54324	0.472222	0.199312
Com_1900_pos	bistratamide E	C25 H34 N6 O4 S2	546.208	10.223	Full match	No results	No results	4.44232e+07	7.06316e+07	3.58152e+07	1.79871e+08	1.18237e+08	9.92104e+07	2.33941e+08	6.43733e+08	9.12334e+08	7.11768e+08	3.12666e+08	4.79651e+08	0.166415	-2.58714	0.000242483	1	2.70844
Com_1902_pos	bistabercarpamine A	C44 H54 N4 O6	734.401	1.198	Full match	No results	No results	827998	783591	646148	1.31438e+06	2.84966e+07	643707	405221	681903	695614	3.42037e+06	2.43185e+06	629703	3.95811	1.98481	0.59535	0.611111	0.633549
Com_1903_pos	Bisphenol A ethoxylate diacrylate	C25 H28 O6	424.188	9.787	Full match	No results	No results	3.16022e+07	2.52189e+07	3.29613e+07	3.45369e+07	2.41182e+07	3.25511e+07	6.98172e+06	8.04847e+06	6.60876e+06	1.1618e+07	1.01396e+07	7.10232e+06	3.58402	1.84158	1.42615e-06	1	1.89743
Com_1904_pos	Bis(trimethylsilyl)acetylene	C8 H18 Si2	170.094	13.064	Full match	No results	No results	823834	905614	853434	1.05527e+06	752156	1.17678e+06	788282	823872	625589	598992	916171	1.07358e+06	1.15345	0.20595	0.213567	0.666667	0.222731
Com_1906_pos	Bis(pinacolato)diboron	C12 H24 B2 O4	254.186	11.916	Full match	No results	No results	5.03313e+07	5.01994e+07	1.41924e+07	3.61102e+07	1.67792e+08	2.32244e+07	3.64163e+07	5.85817e+07	2.51713e+07	2.45679e+07	1.64424e+07	1.79398e+07	1.9085	0.932439	0.310092	0.611111	0.635029
Com_190_pos	tectoridin	C22 H22 O11	462.116	8.157	Full match	No results	No results	2.22196e+06	2.68587e+06	2.4894e+06	1.85379e+06	2.51644e+06	1.85154e+06	2.62883e+06	2.24583e+06	1.90606e+06	1.56751e+06	1.76774e+06	1.92564e+06	1.13099	0.177592	0.23153	0.666667	0.198016
Com_1917_pos	Biphenyl	C12 H10	154.078	8.462	Full match	No results	No results	392365	628591	493303	403559	4.29186e+06	582688	1.62423e+06	499289	598066	458664	441015	548464	1.62897	0.70396	0.75208	0.472222	0.29189
Com_1919_pos	Bevenopran	C20 H26 N4 O4	386.194	10.636	Full match	No results	No results	1.81966e+06	3.58196e+06	1.68974e+06	2.39088e+06	1.60319e+06	4.55376e+06	1.98713e+07	1.40844e+07	6.42543e+06	3.33569e+06	3.6873e+06	2.19739e+07	0.22542	-2.14931	0.0105012	0.916667	1.93279
Com_1921_pos	Beta-Naphthoxyacetic Acid	C12 H10 O3	202.063	10.039	Full match	No results	No results	9.05499e+06	349891	8.80037e+06	4.99722e+06	7.00984e+06	4.49932e+06	429554	302546	7.34837e+06	298949	273819	423160	3.82438	1.93523	0.0215351	0.833333	2.886
Com_1924_pos	Betamethasone dipropionate	C28 H37 F O7	504.255	10.942	Full match	No results	No results	4.46518e+06	7.54458e+06	1.31653e+06	4.19674e+06	5.67719e+06	3.28245e+06	5.00394e+06	4.97941e+06	6.33304e+06	4.74046e+06	3.3374e+06	8.02395e+06	0.816907	-0.291756	0.319476	0.694444	0.432378
Com_1925_pos	betamethasone 17-benzoate	C29 H33 F O6	496.228	10.626	Full match	No results	No results	272651	286760	191328	386733	178456	218627	284072	251160	263196	222984	1.35427e+06	268091	0.58044	-0.784781	0.330153	0.611111	0.468841
Com_1932_pos	beta,beta-Dimethylacrylshikonin	C21 H22 O6	370.141	10.791	Full match	No results	No results	2.12434e+07	2.21558e+07	4.27794e+07	2.13879e+07	1.75531e+07	2.36573e+07	4.07414e+07	3.56371e+07	2.55563e+07	2.03635e+07	2.76439e+07	2.98826e+07	0.827343	-0.273442	0.223315	0.722222	0.331642
Com_1935_pos	Benzyl beta-D-xylopyranoside	C12 H16 O5	240.1	10.074	Full match	No results	No results	264178	233866	252838	298784	1.19486e+07	665999	323807	242633	258795	254404	225352	418117	7.93003	2.98733	0.303255	0.638889	1.06002
Com_1938_pos	Benzoyl-beta-D-glucoside	C13 H16 O7	284.089	7.957	Full match	No results	No results	1.58564e+08	2.28916e+08	7.49925e+08	1.82601e+08	7.53966e+06	3.18646e+08	3.65252e+07	1.83268e+08	1.86996e+08	4.75898e+08	3.83327e+08	1.49752e+08	1.16276	0.217548	0.818593	0.5	0.353334
Com_1939_pos	Benzoxazolone	C7 H5 N O2	135.032	8.686	Full match	No results	No results	3.3444e+06	2.60004e+06	3.12138e+06	2.60187e+06	1.00916e+07	1.95527e+06	2.09721e+06	2.59623e+06	1.73231e+06	1.62355e+06	1.65699e+06	1.29735e+06	2.15516	1.10779	0.0446981	0.944444	0.916367
Com_1943_pos	Benzaldehyde	C7 H6 O	106.042	1.241	Full match	No results	No results	2.03024e+06	2.03187e+06	1.33716e+06	2.12689e+06	3.22031e+06	2.29427e+06	1.78128e+06	2.11763e+06	1.9664e+06	1.40932e+06	1.47109e+06	1.76532e+06	1.24067	0.311121	0.181647	0.777778	0.288108
Com_1946_pos	Benoxaprofen	C16 H12 Cl N O3	301.05	1.483	Full match	No results	No results	1.02981e+06	659007	567845	962340	542556	676376	1.14407e+06	740866	793870	695072	712693	703020	0.92658	-0.110013	0.517314	0.722222	0.139402
Com_1947_pos	bengazole A	C27 H44 N2 O8	524.312	12.554	Full match	No results	No results	853050	585581	792438	3.566e+06	4.91985e+06	550659	1.24474e+06	5.53608e+06	2.23721e+06	2.94038e+06	1.00451e+07	816892	0.49375	-1.01815	0.191362	0.75	1.17717
Com_194_pos	TCEP	C6 H12 Cl3 O4 P	283.954	1.072	Full match	No results	No results	1.767e+06	1.97443e+06	1.86441e+06	1.96889e+06	1.34179e+06	2.21382e+06	5.14898e+06	9.24022e+06	7.30604e+06	1.17669e+07	3.70636e+06	3.93905e+06	0.270762	-1.8849	0.00079548	1	1.80017
Com_1951_pos	bengamide E	C17 H30 N2 O6	358.211	12.253	Full match	No results	No results	900264	978593	557616	718328	1.69743e+07	479671	626194	391631	667302	505330	5.32138e+06	509523	2.56924	1.36134	0.540985	0.694444	0.624014
Com_1955_pos	Bellidifolin	C14 H10 O6	274.047	6.298	Full match	No results	No results	818244	1.32715e+06	869510	2.21572e+06	2.06792e+06	1.68955e+06	3.37737e+06	1.20619e+07	9.44374e+06	1.2439e+07	3.58099e+06	6.49541e+06	0.189628	-2.39875	0.000387887	1	2.3644
Com_1956_pos	b-D-Glucosyloxyazoxymethane	C8 H16 N2 O7	252.095	1.337	Full match	No results	No results	2.60266e+06	2.80288e+06	1.74476e+07	3.03191e+06	3.83404e+06	4.70141e+06	5.80423e+06	5.41979e+06	5.01321e+06	4.9323e+06	4.90006e+06	4.41104e+06	1.12926	0.175376	0.636761	0.805556	0.263958
Com_1958_pos	Baicalin	C21 H18 O11	446.084	7.353	Full match	No results	No results	1.41719e+06	1.55062e+06	1.26439e+06	1.63698e+06	1.81114e+06	1.63694e+06	4.03157e+06	4.48556e+06	3.0722e+06	3.21533e+06	3.70539e+06	4.04755e+06	0.413042	-1.27564	6.68968e-07	1	1.29517
Com_1959_pos	Bacancosin	C16 H23 N O8	357.141	7.96	Full match	No results	No results	615753	1.50149e+06	562178	1.8815e+06	3.34621e+06	749933	1.58816e+06	9.18907e+06	4.71496e+06	8.97183e+06	7.72295e+06	2.7581e+06	0.247733	-2.01314	0.00603947	0.916667	2.12837
Com_195_pos	Taxifolin	C15 H12 O7	304.058	8.721	Full match	Full match	Full match	6.22243e+07	1.5301e+08	1.84896e+08	1.77798e+08	2.92018e+08	1.77612e+08	1.7181e+07	1.31491e+08	7.15177e+07	5.27649e+07	1.15918e+07	3.91134e+07	3.2366	1.69448	0.011331	0.944444	2.07969
Com_1963_pos	Azilsartan medoxomil	C30 H24 N4 O8	568.162	6.056	Full match	No results	No results	567942	679453	462816	440110	356624	442359	415403	368793	404987	341603	421135	425693	1.24045	0.310859	0.0888131	0.861111	0.289877
Com_1964_pos	Azanidazole	C10 H10 N6 O2	246.087	11.324	Full match	No results	No results	1.12656e+06	1.39598e+06	1.27447e+06	1.33535e+06	1.27934e+06	1.68266e+06	1.29868e+06	1.30369e+06	1.05931e+06	934021	1.07395e+06	1.15078e+06	1.18678	0.247053	0.0476809	0.805556	0.250348
Com_1968_pos	Axitinib	C22 H18 N4 O S	386.118	7.669	Full match	No results	No results	2.14843e+07	2.83041e+07	3.11426e+07	3.04422e+07	3.53487e+07	2.36505e+07	4.42318e+07	5.99557e+07	5.10657e+07	4.44107e+07	4.30758e+07	7.22192e+07	0.540935	-0.886472	0.000325	1	0.894911
Com_1971_pos	aurofusarin	C30 H18 O12	570.079	12.362	Full match	No results	No results	1.19407e+06	1.1065e+06	1.0514e+06	1.20326e+06	987924	1.2317e+06	1.57222e+06	1.33042e+06	1.27206e+06	1.24337e+06	1.40544e+06	1.29695e+06	0.834295	-0.261371	0.00466598	1	0.268023
Com_1974_pos	Aurasperone D	C31 H24 O10	556.138	9.045	Full match	No results	No results	777968	551544	226675	385742	164642	1.37234e+06	327447	1.15587e+06	581054	555424	501474	281274	1.02245	0.0320255	0.763311	0.555556	0.241386
Com_1976_pos	Aurantio-obtusin β-D-glucoside 橙黄决明素-6-O-葡萄糖苷	C23 H24 O12	492.127	7.905	Full match	No results	Full match	9.15399e+07	1.00526e+08	6.11489e+07	5.46568e+07	5.22551e+07	5.16322e+07	9.87329e+07	5.36591e+07	1.33654e+08	5.08083e+07	1.14459e+08	2.02974e+08	0.629323	-0.668127	0.164112	0.694444	0.58507
Com_197_pos	tarazepide	C28 H24 N4 O2	448.192	9.577	Full match	No results	No results	474485	467054	328086	325321	519304	385265	408364	449048	738020	535310	330646	487096	0.847729	-0.238325	0.301907	0.694444	0.220893
Com_1982_pos	Aurantimycin	C38 H64 N8 O14	856.454	14.302	Full match	No results	No results	449311	631681	562908	583684	1.04949e+06	544892	269596	716459	381778	247557	418791	447458	1.5401	0.623022	0.0432287	0.861111	0.684348
Com_1986_pos	Atpenin A5	C15 H21 Cl2 N O5	365.08	8.275	Full match	No results	No results	328165	373071	240167	290048	172489	242687	768281	469902	549781	383912	551466	613296	0.493498	-1.01888	0.000716132	1	1.05427
Com_1987_pos	Atalanine	C34 H30 N2 O9	610.193	10.369	Full match	No results	No results	2.48876e+06	3.09966e+06	1.41979e+06	6.08863e+06	2.85637e+06	3.8495e+06	5.26586e+06	1.10769e+07	1.45769e+07	1.62101e+07	4.8523e+06	7.11309e+06	0.335099	-1.57734	0.00391781	0.944444	1.59999
Com_1988_pos	Astilbin	C21 H22 O11	450.116	6.993	Full match	No results	No results	222155	223660	244279	235621	201365	251862	260216	242417	283531	279307	257747	285797	0.85701	-0.222616	0.00457377	0.944444	0.228111
Com_198_pos	Taprenepag isopropyl	C27 H28 N4 O5 S	520.177	8.798	Full match	No results	No results	276275	352315	382897	498081	679384	312435	375544	423509	353117	437320	6.59153e+06	341099	0.293517	-1.76848	0.408616	0.611111	0.650156
Com_1997_pos	Aspalathin	C21 H24 O11	452.131	6.723	Full match	No results	No results	104918	173420	166757	129705	100186	146770	359525	326719	271186	256448	226182	271220	0.4802	-1.05829	0.000122933	1	1.09494
Com_1998_pos	asn-asn	C8 H14 N4 O5	246.095	8.607	Full match	No results	No results	118922	194052	287298	229723	198645	150244	137329	247175	109223	141509	226090	245943	1.06468	0.0904141	0.709031	0.555556	0.122846
Com_1_pos	β-Estradiol	C18 H24 O2	272.175	13.692	No match	Invalid mass	No results	2.99702e+06	2.56524e+06	2.80412e+06	3.51813e+06	1.62239e+06	3.07127e+06	2.19058e+06	2.3415e+06	1.9812e+06	2.53103e+06	2.28693e+06	2.55266e+06	1.19406	0.255872	0.232481	0.833333	0.229573
Com_2001_pos	Asiatic acid	C30 H48 O5	488.35	13.464	Full match	No results	No results	4.40915e+07	1.35969e+07	1.86417e+07	1.68188e+08	1.34818e+08	6.86105e+06	2.62213e+07	2.29083e+07	4.47087e+07	1.00437e+08	7.94429e+08	1.14722e+07	0.386129	-1.37284	0.597069	0.583333	0.736696
Com_2005_pos	Artemisinic acid 青蒿酸	C15 H22 O2	234.162	12.071	Not the top hit	No results	Full match	3.89226e+06	1.46071e+06	2.29231e+06	1.03713e+07	1.28317e+07	1.46297e+06	1.83952e+06	3.98831e+06	6.01307e+06	9.17781e+06	3.5714e+07	1.97619e+06	0.550364	-0.861542	0.514567	0.611111	0.69538
Com_2007_pos	Aripiprazole	C23 H27 Cl2 N3 O2	447.15	9.239	Full match	Full match	No results	6.22057e+06	5.07797e+06	4.91065e+06	3.37194e+06	646354	7.97254e+06	1.21873e+06	1.00914e+07	3.49527e+06	1.31885e+07	3.72587e+06	976684	0.86248	-0.213437	0.939186	0.5	0.344559
Com_2009_pos	Arglabin 阿格拉宾	C15 H18 O3	246.123	9.296	No match	No results	Invalid mass	2.05123e+06	2.73327e+06	832704	1.78168e+06	4.39712e+06	1.63587e+06	2.00891e+06	1.85493e+06	1.10649e+06	1.59369e+06	398446	920472	1.70392	0.768854	0.140994	0.75	0.787027
Com_200_pos	Tanaproget	C16 H15 N3 O S	297.093	8.815	Full match	No results	No results	37518.4	56302.2	33110.6	83540	47996.6	54476.6	119182	140796	89188.7	82864.3	89869.3	87226.4	0.513759	-0.960837	0.00212426	0.972222	1.01674
Com_2010_pos	Ardisinone A	C25 H32 O7	444.213	11.504	Full match	No results	No results	397412	179002	126255	277848	131786	84926	389452	183602	316487	211840	242460	487160	0.653866	-0.612934	0.104662	0.777778	0.743704
Com_2012_pos	Arctiin	C27 H34 O11	534.208	9.09	Full match	No results	No results	3.67852e+06	5.3175e+06	5.30167e+06	2.74438e+06	2.32033e+06	2.9526e+06	2.97291e+06	1.76016e+06	2.43548e+06	1.55291e+06	2.42941e+06	3.1229e+06	1.56336	0.644646	0.0422366	0.777778	0.638303
Com_2015_pos	Aquayamycin	C25 H26 O10	486.153	10.99	Full match	No results	No results	5.07155e+06	6.22389e+06	8.80181e+06	4.57474e+06	3.34577e+06	7.45363e+06	2.77432e+06	5.85799e+06	4.81002e+06	6.05536e+06	4.92144e+06	3.87768e+06	1.25355	0.326017	0.287892	0.694444	0.320331
Com_2016_pos	APV	C5 H12 N O5 P	197.045	9.566	Full match	No results	No results	587860	684087	704419	498347	774586	847127	1.20782e+06	4.03504e+06	3.40779e+06	4.17717e+06	1.28253e+06	1.78375e+06	0.257732	-1.95605	0.00227908	1	1.82304
Com_2017_pos	apratoxin H	C46 H71 N5 O8 S	853.5	8.287	Full match	No results	No results	58814.4	38780.6	36869.2	39554.5	104645	36057.5	53438.3	48009.3	44342.1	38182.2	48199.5	50258.2	1.11433	0.156181	0.874581	0.611111	0.065516
Com_2018_pos	Apratastat	C17 H22 N2 O6 S2	414.092	9.026	Full match	No results	No results	1.30929e+06	2.13414e+06	1.58643e+06	1.12683e+06	4.62586e+06	1.51832e+06	2.29917e+06	4.06592e+06	1.29807e+06	2.86569e+06	675304	1.29499e+06	0.984138	-0.0230682	0.945065	0.472222	0.0376937
Com_2020_pos	Aplotaxene	C17 H28	232.219	14.518	Full match	No results	No results	864081	729657	765904	835900	655414	939803	1.24124e+06	1.18354e+06	951421	1.00748e+06	2.7908e+06	1.11455e+06	0.577964	-0.790948	0.0300442	1	0.702806
Com_2022_pos	aphagranol A	C32 H40 O11	600.257	11.03	Full match	No results	No results	406001	1.43036e+06	5.18642e+06	1.73906e+06	785787	1.4907e+06	1.68004e+06	3.83676e+06	4.13105e+06	5.35109e+06	1.16743e+06	2.8587e+06	0.580199	-0.78538	0.119882	0.75	1.06777
Com_2024_pos	APC	C33 H38 N4 O8	618.266	11.034	Full match	No results	No results	6.7112e+06	6.67996e+06	3.23972e+06	1.66723e+07	7.74748e+06	1.0152e+07	1.98653e+07	4.88535e+07	5.42499e+07	6.32875e+07	1.35473e+07	2.7918e+07	0.224848	-2.15298	0.00143748	0.972222	2.16312
Com_2026_pos	APAZIQUONE	C15 H16 N2 O4	288.11	7.529	Full match	No results	No results	1.28174e+06	2.00351e+06	483366	2.84092e+06	1.55918e+07	429994	481185	465022	487121	1.87121e+06	1.17182e+06	484072	4.56237	2.18978	0.178831	0.694444	1.34064
Com_2029_pos	Antioside	C29 H44 O10	552.291	11.831	Full match	No results	No results	5.86357e+06	4.2545e+06	2.57956e+06	2.49753e+06	2.47274e+06	3.91198e+06	1.05589e+06	2.6309e+06	1.83637e+06	1.64512e+06	2.63602e+06	4.25032e+06	1.53543	0.618643	0.086856	0.722222	0.692057
Com_202_pos	Tafluprost	C25 H34 F2 O5	452.239	12.643	Full match	No results	No results	1.07669e+06	1.92586e+06	651501	1.36485e+06	1.44977e+06	960725	1.59789e+06	1.79226e+06	1.27607e+06	1.29334e+06	883544	2.30353e+06	0.812255	-0.299995	0.306611	0.638889	0.324227
Com_2030_pos	anticapsin	C9 H13 N O4	199.084	9.136	Full match	No results	No results	951576	929016	513193	616896	3.41731e+06	553842	730141	1.20772e+06	640270	1.10055e+06	776588	713432	1.35079	0.433804	0.821873	0.388889	0.123508
Com_2032_pos	Androst-4-en-3-one	C19 H28 O	272.214	11.858	Full match	No results	No results	6.45455e+06	4.57498e+06	3.38634e+06	2.89592e+06	1.20166e+07	3.24777e+06	6.72106e+06	4.42574e+06	5.9371e+06	4.41913e+06	5.00063e+06	4.18875e+06	1.06137	0.0859343	0.800919	0.611111	0.141532
Com_2036_pos	Anatalline	C15 H17 N3	239.142	8.916	Full match	No results	No results	275998	800863	220892	245898	218085	291230	268639	255419	257480	2.16384e+06	227454	898653	0.50423	-0.987846	0.393461	0.638889	0.572967
Com_2037_pos	Anagrelide	C10 H7 Cl2 N3 O	254.995	7.019	Full match	No results	No results	1.22113e+06	1.16043e+06	1.20643e+06	1.00984e+06	1.73106e+06	999414	818578	1.06324e+06	469551	709050	544904	604846	1.74062	0.7996	0.00354889	0.944444	0.84217
Com_2038_pos	Amygdalin	C20 H27 N O11	457.159	8.202	Full match	No results	No results	302687	314567	238671	197152	168834	74653.3	202032	365759	248587	152307	157489	271499	0.927659	-0.108333	0.638318	0.527778	0.183716
Com_2039_pos	amtolmetin guacil	C24 H24 N2 O5	420.167	10.421	Full match	No results	No results	1.39866e+06	1.47498e+06	1.08024e+06	1.19698e+06	568410	1.58994e+06	3.47901e+06	4.05367e+06	1.91023e+06	1.80917e+06	2.70313e+06	4.50377e+06	0.39597	-1.33654	0.00189919	1	1.35155
Com_203_pos	Taccalonolide A	C36 H46 O14	702.286	10.45	Full match	No results	No results	8.05257e+06	8.42702e+06	3.76532e+06	8.25701e+06	6.34111e+06	4.98685e+06	1.30508e+07	9.89884e+06	1.62854e+07	7.86958e+06	1.146e+07	1.46853e+07	0.543754	-0.878974	0.0051451	0.916667	0.91323
Com_2043_pos	amogastrin	C35 H46 N6 O8 S	710.311	11.638	Full match	No results	No results	1.00909e+07	5.6013e+06	7.07766e+06	4.11775e+06	4.85807e+06	4.07807e+06	5.59236e+06	5.68716e+06	8.85702e+06	5.09918e+06	6.62004e+06	1.20533e+07	0.815861	-0.293604	0.312904	0.694444	0.323172
Com_2044_pos	Aminolevulinic acid	C5 H9 N O3	131.059	8.124	Full match	No results	No results	785100	783861	475424	714493	3.37418e+06	652595	837982	529867	545227	491892	489424	554725	1.96736	0.97626	0.180658	0.722222	0.650263
Com_2046_pos	Aminohippuric acid	C9 H10 N2 O3	194.069	7.059	Full match	No results	No results	322190	1.00611e+06	1.10335e+06	2.42079e+06	1.62719e+06	1.07281e+06	2.55376e+06	1.47462e+07	7.216e+06	1.15828e+07	3.33467e+06	3.37602e+06	0.17642	-2.50291	0.00208219	1	2.48027
Com_2047_pos	amiloxate	C15 H20 O3	248.141	11.452	Full match	No results	No results	676704	795692	386460	601491	648307	558130	528533	539409	512204	512874	364479	424488	1.27231	0.347451	0.0891716	0.861111	0.336696
Com_2050_pos	Amide C18	C18 H37 N O	283.287	13.044	Full match	No results	No results	1.14918e+07	1.1401e+07	1.08361e+07	1.42797e+07	1.48036e+07	1.70485e+07	958579	1.32514e+06	1.12269e+06	1.52091e+06	1.08499e+06	1.49496e+06	10.6378	3.41112	7.67931e-10	1	3.47851
Com_2052_pos	amesergide	C25 H35 N3 O	393.279	9.68	Full match	No results	No results	2.13346e+06	1.34397e+06	631334	1.46032e+06	1.26068e+06	1.86073e+06	411792	380560	395367	655948	880945	438358	2.74757	1.45816	0.00130905	0.944444	1.46868
Com_2053_pos	Amdoxovir	C9 H12 N6 O3	252.097	7.481	Full match	No results	No results	1.93926e+06	3.88243e+06	2.03469e+06	2.26555e+06	9.29773e+06	1.84632e+06	1.43998e+06	970793	1.00154e+06	1.69195e+06	810929	799038	3.1673	1.66325	0.00993635	1	1.45913
Com_2055_pos	Amcinonide	C28 H35 F O7	502.239	12.308	Full match	No results	No results	1.87845e+06	1.66911e+06	683363	1.81443e+06	3.12475e+06	1.30312e+06	2.39073e+06	3.00993e+06	1.88362e+06	1.55086e+06	1.81643e+06	4.04567e+06	0.712598	-0.488839	0.165442	0.75	0.557274
Com_2056_pos	Amataine	C43 H48 N4 O6	716.358	13.047	Full match	No results	No results	384298	526383	421838	355415	399052	334806	266040	780710	420982	430028	213820	382224	0.971124	-0.0422731	0.81968	0.472222	0.13671
Com_2064_pos	alpha-Ketoglutaric acid	C5 H6 O5	146.022	1.634	Full match	No results	No results	1.39352e+07	1.26132e+07	1.50665e+07	1.3138e+07	1.33357e+07	1.56424e+07	1.63883e+07	1.65203e+07	1.0513e+07	4.21385e+07	2.25768e+07	1.98013e+07	0.654464	-0.611615	0.137075	0.833333	0.4891
Com_2065_pos	alpha-D-Galp-(1->3)-beta-D-Galp-(1->4)-beta-D-GlcpNAc	C20 H35 N O16	545.198	9.093	Full match	No results	No results	1.31538e+06	2.13586e+06	866146	2.00673e+06	1.10447e+06	1.04734e+06	1.20637e+06	824710	1.30439e+06	891592	658990	1.48371e+06	1.33065	0.41213	0.202193	0.694444	0.395836
Com_2067_pos	alpha-(Fluoromethyl)-L-histidine	C7 H10 F N3 O2	187.076	9.06	Full match	No results	No results	131614	268730	134122	125331	121474	106883	150731	187740	220222	221604	240863	206876	0.723231	-0.467472	0.0433845	0.833333	0.535987
Com_2068_pos	aloesin	C19 H22 O9	394.128	10.126	Full match	No results	No results	528192	518574	525566	748189	913917	560877	856371	1.22579e+06	1.0196e+06	790945	695221	1.05711e+06	0.672327	-0.572765	0.0109003	0.888889	0.59342
Com_2070_pos	all-trans-retinal	C20 H28 O	284.213	14.128	Full match	No results	No results	1.78575e+06	326274	429730	1.8261e+06	1.45062e+06	369445	759690	461507	646147	815019	1.07372e+08	666145	0.0558878	-4.16132	0.494302	0.416667	0.978736
Com_2072_pos	all-trans-hexaprenyl diphosphate	C30 H52 O7 P2	586.32	8.948	Full match	No results	No results	1.76578e+06	374348	376579	1.48308e+06	1.40885e+06	1.40625e+06	446213	396445	378170	346435	333736	401329	2.96	1.5656	0.026902	0.777778	1.34001
Com_2073_pos	alloswitch-1	C19 H15 Cl N4 O2	366.089	9.431	Full match	No results	No results	749715	719608	716095	759949	721071	809238	908800	827119	738892	719056	777824	756995	0.946495	-0.0793336	0.224761	0.694444	0.081592
Com_2074_pos	Alfaxalone	C21 H32 O3	332.235	11.859	Full match	No results	No results	3.99181e+06	2.89486e+06	1.92499e+06	2.21458e+06	7.2189e+06	1.82903e+06	3.64509e+06	3.14446e+06	3.32546e+06	2.86119e+06	3.00521e+06	2.842e+06	1.06645	0.092812	0.794413	0.611111	0.0989301
Com_2087_pos	Afuresertib	C18 H17 Cl2 F N4 O S	426.047	6.566	Full match	No results	No results	919350	829853	915012	958435	734261	539020	1.54942e+06	1.49391e+06	1.82894e+06	1.2832e+06	1.63631e+06	1.87862e+06	0.506281	-0.981991	0.000130644	1	1.01477
Com_20_pos	xylomexicanin C	C31 H36 O10	568.23	10.138	Full match	No results	No results	4.27219e+06	5.4472e+06	4.57858e+06	6.9221e+06	7.04139e+06	5.34915e+06	2.57034e+07	3.74119e+07	3.402e+07	3.56824e+07	1.53609e+07	2.74121e+07	0.191414	-2.38523	5.14e-06	1	2.39213
Com_2104_pos	aerucyclamide B	C24 H32 N6 O4 S2	532.193	10.777	Full match	No results	No results	1.9149e+07	3.2902e+07	1.3869e+07	1.58385e+07	9.63713e+06	2.16724e+07	3.21764e+07	2.735e+07	2.90176e+07	2.09439e+07	3.27406e+07	3.30907e+07	0.644927	-0.632793	0.0318044	0.833333	0.736423
Com_2105_pos	Adipic acid	C6 H10 O4	146.058	8.101	Full match	No results	No results	5.63945e+06	1.42553e+07	1.22825e+07	1.78014e+07	4.23101e+07	6.53215e+06	1.21729e+07	1.70907e+07	7.32318e+06	1.66443e+07	8.34319e+06	1.50518e+07	1.28965	0.366981	0.838513	0.5	0.149316
Com_2106_pos	Adenine	C5 H5 N5	135.055	1.379	Partial match	Full match	Not the top hit	9.56431e+07	7.55456e+07	1.24492e+08	8.67346e+07	5.89832e+07	9.85973e+07	7.56748e+07	8.13738e+07	6.73623e+07	7.32939e+07	4.92835e+07	5.72196e+07	1.33594	0.417851	0.0598084	0.833333	0.407628
Com_2109_pos	actodigin	C29 H44 O9	536.297	14.191	Full match	No results	No results	3.96702e+06	2.86276e+06	5.6181e+06	7.86069e+06	4.13874e+06	4.68293e+06	1.30366e+07	1.34105e+07	8.53809e+06	1.55285e+07	1.3277e+07	1.39193e+07	0.374858	-1.41558	0.000227812	1	1.48919
Com_2110_pos	Aclarubicin	C42 H53 N O15	811.339	8.438	Full match	No results	No results	943013	1.22843e+06	1.22855e+06	1.03032e+06	2.60378e+06	1.13698e+06	1.00979e+06	828017	877330	616924	640339	1.34212e+06	1.5375	0.620584	0.0619142	0.833333	0.592157
Com_2113_pos	Acevaltrate	C24 H32 O10	480.197	11.556	Full match	No results	No results	581869	389645	302793	431824	715173	407147	388357	401080	435299	489622	494675	496153	1.04557	0.0642849	0.944633	0.527778	0.0298881
Com_2114_pos	Acetylcarnitine	C9 H17 N O4	203.116	1.383	Full match	No results	No results	6.86674e+06	5.23573e+06	7.78336e+06	4.70062e+06	4.05961e+06	5.08235e+06	6.30075e+06	1.10278e+07	7.96063e+06	9.66895e+06	5.20669e+06	5.9011e+06	0.732178	-0.449734	0.0846926	0.805556	0.440532
Com_2121_pos	Acetanilide	C8 H9 N O	135.069	1.692	Full match	No results	No results	3.90186e+07	4.28766e+07	4.79196e+07	6.03669e+07	6.79308e+07	4.26278e+07	8.07389e+07	3.86803e+07	1.27773e+08	1.14182e+08	2.78646e+08	8.56842e+07	0.414412	-1.27086	0.0399948	0.833333	1.06473
Com_2122_pos	Abietin	C16 H22 O8	342.131	10.719	Full match	No results	No results	199059	206269	187409	213347	180587	213606	243093	221475	216175	197110	202868	210582	0.929509	-0.105459	0.109465	0.75	0.107838
Com_2124_pos	abietatriene	C20 H30	270.235	13.956	Full match	No results	No results	200793	208133	202870	1.20712e+06	552927	226119	299810	330036	300489	653863	2.32323e+06	241122	0.626234	-0.675226	0.458641	0.75	0.591356
Com_2125_pos	9-Thiocyanato-androst-4-ene-3,11,17-trione	C20 H23 N O3 S	357.14	7.583	Full match	No results	No results	1.05189e+06	973768	908919	2.06017e+06	5.15905e+06	690434	1.9191e+06	577153	1.22508e+06	2.42245e+06	2.02524e+06	2.06805e+06	1.05931	0.0831239	0.761436	0.611111	0.174202
Com_2126_pos	9-Pentofuranosyl-3,9-dihydro-1H-purine-2,6-dione	C10 H12 N4 O6	284.077	8.133	Full match	No results	No results	1.71654e+06	3.33559e+06	853199	4.29494e+06	6.88609e+06	1.78319e+06	2.05298e+06	2.13739e+06	2.00783e+06	2.69353e+06	1.34886e+06	2.7182e+06	1.45612	0.54213	0.595816	0.555556	0.320733
Com_2128_pos	9-Oxo-9H-fluorene-2,7-disulfonyl dichloride	C13 H6 Cl2 O5 S2	375.902	1.22	Full match	No results	No results	1.71642e+07	1.58533e+07	2.70206e+07	1.23184e+07	2.68251e+06	2.70051e+07	4.70414e+06	1.13805e+06	2.16908e+06	1.25797e+06	1.06655e+06	2.05062e+06	8.2384	3.04236	0.000987583	0.972222	2.99586
Com_212_pos	surugapyrrole A	C9 H12 N2 O4	212.08	1.479	Full match	No results	No results	1.07692e+06	1.22991e+06	2.71611e+06	867355	1.213e+06	853229	1.88615e+06	6.78189e+06	1.26334e+06	4.94131e+06	1.48383e+06	1.25444e+06	0.451794	-1.14626	0.103225	0.888889	0.937097
Com_2134_pos	9-Ethyl-9H-purine-2,6-diamine	C7 H10 N6	178.097	9.299	Full match	No results	No results	381512	532846	424262	481457	2.81821e+06	430521	453365	510062	343963	348975	387286	401196	2.07326	1.0519	0.248193	0.75	0.60193
Com_2137_pos	9,10-dihydroxystearate	C18 H35 O4	315.253	15	Full match	No results	No results	749003	789089	790255	1.17112e+06	1.02638e+06	1.12298e+06	763316	1.28981e+06	912471	962939	656847	757289	1.0573	0.0803891	0.626572	0.611111	0.147367
Com_2141_pos	8-Quinolinecarbaldehyde	C10 H7 N O	157.053	2.034	Full match	No results	No results	2.1718e+06	3.0984e+06	1.01785e+06	4.38222e+06	1.37409e+07	1.69803e+06	2.15988e+06	2.43863e+06	2.59056e+06	3.03453e+06	2.78611e+06	3.58963e+06	1.57291	0.653432	0.823873	0.5	0.213094
Com_2145_pos	8-Nitroguanine	C5 H4 N6 O3	196.034	7.518	Full match	No results	No results	37131.2	36716.6	34752.3	40453.8	50827.7	39906.9	55167.8	136198	132105	99287.8	42022.7	54092.9	0.462132	-1.11362	0.0210292	0.972222	0.997292
Com_214_pos	sultiame	C10 H14 N2 O4 S2	290.04	1.372	Full match	No results	No results	2.74544e+07	2.68342e+07	8.36326e+06	2.62227e+07	2.33473e+07	1.86797e+07	8.2354e+07	7.32334e+07	5.51235e+07	2.16721e+08	2.26025e+07	7.50523e+07	0.249295	-2.00407	0.0069812	0.888889	1.8242
Com_2153_pos	8-Hydroxyquinoline	C9 H7 N O	145.053	6.574	Partial match	Full match	No results	1.54291e+08	1.9529e+08	2.4351e+07	2.37186e+08	5.20332e+08	6.45152e+07	2.60364e+07	1.70079e+08	1.74683e+08	1.81628e+08	2.92428e+08	1.74292e+08	1.1735	0.230813	0.952797	0.5	0.516494
Com_2160_pos	8-Hydroxy-1,16-hexadecanediyl bis(thiocyanate)	C18 H32 N2 O S2	356.196	12.116	Full match	No results	No results	2.39544e+07	9.11852e+06	3.94212e+06	3.17166e+07	6.03024e+07	1.60138e+06	4.95138e+06	4.37029e+06	5.7518e+06	8.93398e+06	1.56606e+07	200461	3.27666	1.71222	0.216994	0.694444	1.66857
Com_216_pos	Sulochrin	C17 H16 O7	332.089	6.047	Full match	No results	No results	281171	274378	264325	301300	244145	304972	284386	253878	246366	239677	249734	266874	1.08396	0.116312	0.0933375	0.75	0.116711
Com_2172_pos	7-Methylguanosine 5'-(dihydrogen phosphate)	C11 H17 N5 O8 P	378.08	9.433	Full match	No results	No results	763781	715932	729530	774207	649069	824421	915541	842637	752756	732547	792418	771197	0.927158	-0.109112	0.141132	0.75	0.113611
Com_2173_pos	7-Methoxycoumarin 甲氧基香豆素	C10 H8 O3	176.047	8.956	Partial match	No results	Full match	8.79993e+06	1.35718e+07	6.70577e+06	9.16396e+06	2.20994e+07	6.2604e+06	9.67628e+06	1.94877e+07	8.87456e+06	1.11599e+07	8.48414e+06	6.39322e+06	1.03941	0.0557695	0.998758	0.527778	0.109474
Com_2174_pos	7-Methoxy-4-methylcoumarin 7-甲氧基-4-甲基香豆素	C11 H10 O3	190.063	8.722	Partial match	No results	Full match	8.71136e+06	2.80801e+07	5.71618e+07	5.19494e+07	1.8933e+07	3.64534e+07	3.1536e+07	7.21481e+07	4.47846e+07	4.48086e+07	2.99508e+07	1.95793e+07	0.829007	-0.270543	0.434241	0.611111	0.445767
Com_2176_pos	7-Isoquinolinyl trifluoromethanesulfonate	C10 H6 F3 N O3 S	277.001	1.32	Full match	No results	No results	2.54018e+07	2.4824e+07	3.04938e+07	1.50502e+07	9.27349e+06	3.77746e+07	1.14859e+07	9.20525e+06	9.20936e+06	4.1754e+06	5.81566e+06	9.03679e+06	2.91892	1.54544	0.00323738	0.972222	1.51005
Com_2177_pos	7-Hydroxystaurosporine	C28 H26 N4 O4	482.194	10.367	Full match	No results	No results	373694	430198	463340	478446	372774	440643	307918	641890	797823	899224	455528	631793	0.685317	-0.545157	0.101372	0.777778	0.494092
Com_2178_pos	7-Hydroxycoumarine	C9 H6 O3	162.032	11.636	Partial match	Full match	Full match	6.91147e+07	6.77412e+07	6.76919e+07	7.86646e+07	5.9415e+07	8.04963e+07	1.00283e+08	9.63842e+07	8.05929e+07	8.13099e+07	8.48483e+07	8.4718e+07	0.801164	-0.319831	0.00381431	1	0.328291
Com_2180_pos	7-Hydroxy-6-methoxy-2-oxo-2H-chromen-8-yl hydrogen sulfate	C10 H8 O8 S	287.993	1.327	Full match	No results	No results	4.06233e+07	3.48442e+07	4.14288e+06	3.51521e+07	5.82681e+06	6.43046e+06	8.60152e+06	7.15748e+06	3.63452e+07	8.43658e+06	1.76582e+07	4.61097e+07	1.02181	0.031126	0.837887	0.361111	0.230323
Com_2182_pos	7-Hydroxy-6-[(2-oxo-2H-chromen-7-yl)oxy]-2H-chromen-2-one	C18 H10 O6	322.047	7.271	Full match	No results	No results	2.48386e+06	2.56714e+06	1.62786e+06	1.77509e+06	3.94217e+06	1.08624e+06	1.80508e+07	5.72375e+07	1.59458e+07	1.88342e+07	3.2714e+07	3.6275e+07	0.0752963	-3.73128	3.25319e-06	1	3.75665
Com_2184_pos	7-Hydroxy-3-(4-methoxyphenyl)-4-propylcoumarin	C19 H18 O4	310.12	7.217	Full match	No results	No results	5.23676e+06	4.14138e+06	9.22574e+06	6.33545e+06	3.88227e+06	1.0368e+07	3.8463e+06	2.3161e+06	2.97792e+06	3.69167e+06	4.98515e+06	3.0437e+06	1.87862	0.909674	0.0164663	0.944444	0.865481
Com_2186_pos	7-Ethoxycoumarin	C11 H10 O3	190.063	11.633	Full match	No results	No results	1.06875e+07	8.775e+06	9.94631e+06	1.06405e+07	9.77775e+06	1.20904e+07	1.62893e+07	1.37941e+07	1.23042e+07	1.38218e+07	1.34455e+07	1.28838e+07	0.750164	-0.414723	0.000636976	1	0.425892
Com_2188_pos	7beta-hydroxytaxusin	C28 H40 O9	520.265	10.65	Full match	No results	No results	1.1169e+07	7.18265e+06	7.07685e+06	1.17459e+07	4.63576e+07	3.05516e+06	1.57856e+07	7.25211e+06	2.38266e+07	1.01943e+07	4.30867e+07	4.09041e+06	0.830687	-0.267623	0.597656	0.611111	0.402699
Com_218_pos	Sulindac	C20 H17 F O3 S	356.087	8.48	Full match	No results	No results	309444	510525	1.22904e+06	374474	440774	416977	297367	552616	674313	561622	244876	289829	1.25208	0.32433	0.500839	0.583333	0.276448
Com_219_pos	sufotidine	C20 H31 N5 O3 S	421.214	11.157	Full match	No results	No results	68618.7	98912.1	69371.3	184694	85192.8	108403	132035	145848	136421	81124.4	47505	164933	0.869079	-0.202441	0.629552	0.611111	0.191843
Com_2200_pos	7-(Methylsulfanyl)[1,3]thiazolo[4,5-g][1,3]benzothiazol-2-amine	C9 H7 N3 S3	252.98	1.306	Full match	No results	No results	1.73993e+07	1.40519e+08	9.86765e+06	1.05137e+08	1.19718e+07	2.03541e+08	3.14995e+06	9.42789e+06	9.24398e+06	4.26987e+06	6.74203e+06	1.00394e+07	11.3926	3.51002	0.0179036	0.972222	2.80267
Com_2207_pos	6-O-sinapoyl-D-glucono-1,5-lactone	C17 H20 O10	384.105	7.64	Full match	No results	No results	179873	153624	160551	145578	137870	281701	238629	206085	248971	236468	165300	224335	0.802551	-0.317335	0.0839383	0.805556	0.359852
Com_2209_pos	6-O-Phosphonatohex-2-ulofuranosyl hexopyranoside	C12 H21 O14 P	420.069	1.161	Full match	No results	No results	392163	392842	277482	556894	8.95337e+06	300181	265802	384979	347897	943555	593029	344522	3.77561	1.91671	0.538157	0.555556	0.582269
Com_220_pos	Succinimide, N-acetoxy-	C6 H7 N O4	157.037	0.901	Full match	No results	No results	889269	101945	131270	155480	102858	136463	130183	104747	159942	91065.8	84553.6	126088	2.17819	1.12313	0.278033	0.694444	0.618152
Com_2210_pos	6-nitrocoumarin	C9 H5 N O4	191.021	1.742	Full match	No results	No results	424123	738003	306770	714283	627693	641997	671698	335066	548958	436763	447772	801421	1.06515	0.0910543	0.763857	0.527778	0.08818
Com_2211_pos	6-Methylquinoline	C10 H9 N	143.074	6.575	Partial match	Full match	No results	1.10572e+08	1.31616e+08	1.57337e+07	1.67414e+08	3.70077e+08	4.19026e+07	9.24635e+07	1.1844e+08	1.32322e+08	1.25833e+08	2.12294e+08	1.23317e+08	1.04057	0.0573745	0.487913	0.555556	0.559453
Com_2216_pos	6-Methyl-4,5-heptadien-1-yl 3,3,3-trifluoropropanoate	C11 H15 F3 O2	236.102	11.041	Full match	No results	No results	1.90186e+07	1.88948e+07	2.54374e+07	1.92491e+07	1.43816e+07	1.91946e+07	1.23656e+07	2.93962e+07	1.29119e+07	1.31115e+07	3.05523e+07	1.30266e+07	1.04321	0.0610294	0.574565	0.666667	0.18697
Com_2217_pos	6-Methyl-2-oxo-2H-pyran-4-olate	C6 H5 O3	125.025	8.459	Invalid mass	No results	No results	288583	1.46902e+06	621698	1.52976e+06	569484	436117	641469	460044	421875	839652	445568	1.45914e+06	1.15158	0.203618	0.851806	0.527778	0.140626
Com_2218_pos	6-Mercaptopurine ribonucleoside triphosphate	C10 H15 N4 O13 P3 S	523.955	1.265	Full match	No results	No results	1.93988e+07	1.74039e+07	3.63879e+07	8.20238e+06	4.3966e+06	1.95918e+07	7.00181e+06	2.12908e+06	2.73062e+06	2.41494e+06	1.81846e+06	3.75891e+06	5.30787	2.40813	0.00213848	0.972222	2.32732
Com_2219_pos	6-Ketoprostaglandin F1α	C20 H34 O6	352.222	12.151	No match	Invalid mass	No results	8.54535e+06	6.65194e+06	8.0643e+06	9.55847e+06	7.14274e+06	9.40325e+06	6.8269e+06	4.29072e+06	6.10222e+06	6.36007e+06	7.75776e+06	5.86525e+06	1.32694	0.408103	0.0179134	0.916667	0.425303
Com_221_pos	stylisterol A	C28 H46 O3	430.344	14.303	Full match	No results	No results	622171	1.03222e+06	965112	518346	389992	616616	858927	1.70564e+06	1.05095e+06	810076	1.20711e+06	556798	0.669595	-0.57864	0.097262	0.777778	0.583207
Com_2224_pos	6-Decylubiquinol	C19 H32 O4	324.229	13.242	Full match	No results	No results	460857	288166	365263	333010	439027	479053	362797	345546	264268	289527	345915	282914	1.25088	0.322946	0.0590232	0.805556	0.31654
Com_2226_pos	6-Bromo-2,4-dihydroxy-3-methylbenzaldehyde	C8 H7 Br O3	229.959	1.075	Full match	No results	No results	1.30693e+07	1.77587e+07	9.04376e+06	5.88383e+06	7.44695e+06	1.22078e+07	6.90546e+07	6.81774e+07	5.70861e+07	6.43598e+07	4.32995e+07	5.20732e+07	0.184748	-2.43637	2.90654e-05	1	2.56422
Com_222_pos	Streptamine	C6 H14 N2 O4	178.095	10.644	Full match	No results	No results	414875	671671	438634	358057	207332	310402	305923	387712	266928	349742	234796	283121	1.31328	0.393176	0.244172	0.75	0.329482
Com_2233_pos	6-{5-[(5E)-5-Octen-7-yn-1-yl]-2-thienyl}-5-hexynoic acid	C18 H20 O2 S	300.118	10.798	Full match	No results	No results	35202.3	27765.3	26550.3	50626.3	30836.6	45304.6	45040.9	142492	29347.3	27985.2	32339.9	28895.2	0.706584	-0.501067	0.575564	0.472222	0.268607
Com_223_pos	Stigmatellin Y	C29 H40 O6	484.283	14.337	Full match	No results	No results	6.20694e+06	9.45993e+06	8.52277e+06	8.44949e+06	7.79415e+06	7.44912e+06	7.70689e+06	1.30657e+07	9.67172e+06	6.06977e+06	7.20099e+06	9.55832e+06	0.898804	-0.153921	0.520652	0.583333	0.131366
Com_2244_pos	6,8-Dimethoxy-3-(2'-oxo-propyl)-coumarin	C14 H14 O5	262.084	11.429	Full match	No results	No results	248077	233805	197289	215366	196454	208485	266810	241384	234223	238824	231615	238364	0.895436	-0.159337	0.0327423	0.833333	0.167672
Com_2246_pos	6,7-Dihydro-3H-purine-2,6-diamine	C5 H8 N6	152.081	13.236	Full match	No results	No results	226269	213966	256367	446566	245498	324455	291742	198353	267471	198545	192043	328164	1.1604	0.214622	0.373729	0.638889	0.201651
Com_2250_pos	6-(alpha-D-glucosaminyl)-1D-myo-inositol 1,2-cyclic phosphate	C12 H22 N O12 P	403.087	8.782	Full match	No results	No results	3.46803e+07	5.58842e+07	6.50935e+07	4.92929e+07	6.04485e+07	3.34179e+07	7.50231e+07	5.89608e+07	5.15721e+07	5.8672e+07	6.16381e+07	6.12837e+07	0.813884	-0.297105	0.11077	0.75	0.345893
Com_2251_pos	6-(alpha-D-glucosaminyl)-1D-myo-inositol	C12 H23 N O10	341.133	9.606	Full match	No results	No results	85500.9	168343	110472	136434	291934	148412	246672	255778	217733	161434	236688	254383	0.685586	-0.544591	0.0492804	0.805556	0.649375
Com_2252_pos	6(9'-purine-6',8'-diolyl)2§-suberosanone	C20 H26 N4 O3	370.201	15.52	Full match	No results	No results	1.26023e+06	2.24698e+06	2.04072e+06	4.15481e+06	1.48312e+06	5.24547e+06	1.86913e+06	2.907e+06	1.58318e+06	1.13238e+06	1.70182e+06	1.67165e+06	1.5123	0.59674	0.260193	0.666667	0.483985
Com_2255_pos	6-(4-Amino-3-nitrophenyl)-5-methyl-4,5-dihydro-3(2H)-pyridazinone	C11 H12 N4 O3	248.091	8.594	Full match	No results	No results	650275	8.04032e+06	8.56425e+06	7.79004e+06	1.30239e+07	6.98777e+06	808207	5.73366e+06	886235	617373	933794	979779	4.52418	2.17766	0.0173932	0.861111	2.35913
Com_2256_pos	6-(2-Chloroallylthio)purine	C8 H7 Cl N4 S	226.009	1.884	Full match	No results	No results	7.35565e+07	5.34438e+07	4.34515e+07	6.7391e+07	5.49411e+07	5.91407e+07	1.07933e+08	1.09515e+08	1.18914e+08	1.62042e+08	1.24113e+08	1.60778e+08	0.449287	-1.15429	2.01881e-05	1	1.17398
Com_2258_pos	5'-S-Methyl-5'-thioadenosine	C11 H15 N5 O3 S	297.089	6.732	Full match	Full match	No results	9.00377e+07	1.33604e+08	1.02006e+08	1.17963e+08	1.65554e+08	8.24444e+07	4.22383e+07	3.02523e+07	6.18641e+07	5.11819e+07	3.32339e+07	3.73691e+07	2.70012	1.43303	6.80939e-05	1	1.46388
Com_2259_pos	5-Phospho-beta-D-ribosylamine	C5 H12 N O7 P	229.035	5.967	Full match	No results	No results	573626	1.25645e+06	1.11069e+06	631744	235846	1.13251e+06	377138	948085	624470	622208	506402	359391	1.43726	0.523324	0.377131	0.722222	0.428252
Com_225_pos	ST2975000	C6 H7 N3 O2	153.054	8.59	Full match	No results	No results	1.45056e+06	1.56941e+06	1.98196e+06	1.89656e+06	4.94147e+06	1.49614e+06	1.16013e+06	1.5422e+06	1.65713e+06	1.69781e+06	754688	1.07489e+06	1.69093	0.757818	0.0773057	0.777778	0.676572
Com_2261_pos	5-O-Methylvisamminol	C16 H18 O5	290.115	8.427	Full match	No results	No results	420582	631178	420557	311411	3.49899e+06	252282	599316	486931	729328	638771	617432	856471	1.40902	0.494696	0.73353	0.75	0.217359
Com_2265_pos	5'-O-[(Benzoyloxy)(hydroxy)phosphoryl]adenosine	C17 H18 N5 O8 P	451.09	6.903	Full match	No results	No results	247128	510037	167879	608888	107325	560893	209059	390249	180646	170088	275340	136405	1.6171	0.693413	0.323029	0.638889	0.560999
Com_2269_pos	5-Methoxypodophyllotoxin	C23 H24 O9	444.14	7.327	Full match	No results	No results	1.7075e+06	1.41185e+06	2.41497e+06	1.966e+06	1.48376e+06	1.73301e+06	1.33884e+06	946869	2.00165e+06	1.36742e+06	1.17011e+06	906671	1.38615	0.471081	0.0386541	0.861111	0.508467
Com_226_pos	spisulosine	C18 H39 N O	285.303	12.248	Full match	No results	No results	3.39945e+06	4.25134e+06	3.34946e+06	2.81441e+06	3.64207e+06	4.53944e+06	3.831e+06	4.11136e+06	3.19329e+06	3.89131e+06	3.379e+06	3.97931e+06	0.982618	-0.0252977	0.759151	0.527778	0.0459145
Com_2271_pos	5-Methoxy-3-indoleaceate	C11 H11 N O3	205.074	7.787	Full match	No results	No results	341393	335471	309068	491567	346442	452089	577776	349486	462849	383793	294726	569336	0.862797	-0.212906	0.352277	0.694444	0.19944
Com_2275_pos	5-Indolol	C8 H7 N O	133.053	7.924	Full match	No results	No results	2.60372e+06	385323	304906	357084	288873	259027	405226	428184	337491	343880	357266	400192	1.84793	0.88591	0.647843	0.694444	0.265587
Com_2280_pos	5-Hydroxy-DL-tryptophan	C11 H12 N2 O3	220.085	6.582	Full match	No results	No results	3.93326e+06	4.06247e+06	1.04334e+06	5.89027e+06	1.20731e+07	1.7202e+06	3.09442e+06	3.68235e+06	3.46739e+06	3.98416e+06	5.5424e+06	3.16249e+06	1.25245	0.324751	0.895568	0.583333	0.202133
Com_2281_pos	5-Hydroxy-3-(4-hydroxyphenyl)-4-oxo-4H-chromen-7-yl hexopyranoside	C21 H20 O10	432.105	7.591	Full match	No results	No results	113787	124575	129520	121180	93870.8	136537	148343	138905	151528	143391	137922	141442	0.835105	-0.259971	0.016491	1	0.274595
Com_2283_pos	5-hydroxy-2-oxo-4-ureido-2,5-dihydro-1H-imidazole-5-carboxylic acid	C5 H6 N4 O5	202.033	6.516	Full match	No results	No results	465064	443772	526472	720545	572643	437065	1.02156e+06	613953	1.1133e+06	896980	1.19098e+06	937452	0.548222	-0.867167	0.000787034	0.972222	0.875381
Com_2290_pos	5-HIAA	C10 H9 N O3	191.058	9.864	Full match	No results	No results	2.87035e+06	2.21607e+06	1.14665e+06	1.86285e+06	1.10016e+06	3.87975e+06	1.5347e+06	3.55818e+06	3.11642e+06	2.55038e+06	1.68542e+06	1.51016e+06	0.936982	-0.093907	0.684384	0.555556	0.208253
Com_2295_pos	5-Formyl-2-furoic acid	C6 H4 O4	140.011	1.136	Full match	No results	No results	1.05768e+06	1.4079e+06	1.27362e+06	1.20484e+06	1.45356e+06	2.54656e+06	1.32164e+06	1.22765e+06	1.00527e+06	1.22715e+06	997001	1.22828e+06	1.27646	0.352149	0.170345	0.75	0.303196
Com_2296_pos	5-fluorodeoxyuridine monophosphate	C9 H12 F N2 O8 P	326.031	8.678	Full match	No results	No results	4.24103e+06	3.2186e+06	3.58226e+06	2.79385e+06	1.14105e+07	2.79563e+06	2.77596e+06	3.34754e+06	2.27134e+06	2.18738e+06	2.24871e+06	1.647e+06	1.93687	0.953728	0.058319	0.916667	0.791968
Com_2297_pos	5-Ethyl-3-[(4-nitrophenyl)sulfonyl]-5-vinyl-1,3-oxazolidin-2-one	C13 H14 N2 O6 S	326.058	8.012	Full match	No results	No results	3.92499e+06	3.73024e+06	3.05332e+06	3.62803e+06	5.01307e+06	2.88984e+06	1.33104e+07	2.15663e+07	1.04785e+07	1.4388e+07	1.81957e+07	1.7088e+07	0.234034	-2.09521	1.17193e-06	1	2.11688
Com_2298_pos	5-Chloro-5-deoxy-1-O-phosphonato-D-ribofuranose	C5 H8 Cl O7 P	245.971	1.096	Full match	No results	No results	1.08425e+07	1.36399e+07	3.45772e+06	5.15768e+06	6.13519e+06	6.34807e+06	3.85116e+07	4.38773e+07	3.7412e+07	4.49785e+07	3.01892e+07	2.68717e+07	0.205468	-2.28302	0.000169617	1	2.45178
Com_2300_pos	5-carboxyvanillic acid	C9 H8 O6	212.032	5.958	Full match	No results	No results	6.15132e+06	5.12436e+06	3.34765e+06	5.2743e+06	4.04289e+06	5.60524e+06	7.38417e+06	6.05523e+06	6.30482e+06	6.12466e+06	5.35473e+06	6.92899e+06	0.774411	-0.36883	0.0331926	0.888889	0.398528
Com_2301_pos	5'-Butyrylphosphoinosine	C14 H19 N4 O9 P	418.089	9.15	Full match	No results	No results	185407	225705	133804	130266	196580	143301	314736	207779	146514	154593	220798	283531	0.764384	-0.387631	0.143696	0.777778	0.393287
Com_2302_pos	5-Bromo-2-fluoro-3-propylbenzaldehyde	C10 H10 Br F O	243.989	0.928	Full match	No results	No results	58557.9	124903	144213	97047.4	122762	107387	65037.2	71576.7	60924.2	65508.9	72392.2	74655.2	1.59688	0.675252	0.0193107	0.833333	0.636081
Com_2304_pos	5-Benzylidene-2,2-dimethyl-1,3-dioxane-4,6-dione	C13 H12 O4	232.074	9.927	Full match	No results	No results	311258	346635	255047	231644	366706	327407	392860	301175	323454	291710	300476	373603	0.9271	-0.109203	0.383626	0.416667	0.142833
Com_2306_pos	5-aminoimidazole ribotide	C8 H14 N3 O7 P	295.056	7.17	Full match	No results	No results	4.52112e+06	5.36866e+06	3.19477e+06	2.93156e+06	2.20433e+06	3.24217e+06	2.32144e+07	1.07609e+07	1.51545e+07	9.5435e+06	2.08485e+07	2.1102e+07	0.213296	-2.22907	2.15722e-05	1	2.26184
Com_231_pos	spirilloxanthin	C42 H60 O2	596.458	14.757	Full match	No results	No results	1.46011e+07	1.65747e+07	1.92302e+07	2.78737e+07	1.67684e+07	2.88455e+07	1.93172e+07	3.09876e+07	1.58229e+07	1.5175e+07	1.1079e+07	1.82612e+07	1.11976	0.163191	0.496699	0.583333	0.202683
Com_2329_pos	5-[Acetyl(ethyl)amino]pentyl acrylate	C12 H21 N O3	227.152	11.458	Full match	No results	No results	363933	1.23904e+06	375684	579558	4.42197e+06	525951	628524	842313	370243	420611	320298	413383	2.50591	1.32534	0.268133	0.638889	0.747747
Com_2336_pos	5,8-Dihydroxy-6-(1-hydroxyethyl)-2,3,7-trimethoxy-1,4-naphthoquinone	C15 H16 O8	324.084	7.36	Full match	No results	No results	3.92826e+06	4.48596e+06	2.53921e+06	6.07842e+06	4.10179e+06	5.62766e+06	6.73057e+06	6.61336e+06	8.63247e+06	1.75183e+07	7.94993e+06	4.25803e+06	0.5176	-0.950089	0.0284008	0.916667	0.886521
Com_2347_pos	5,6-Dimethoxysterigmatocystin	C20 H16 O8	384.084	1.431	Full match	No results	No results	1.64358e+06	1.56263e+06	1.53375e+06	1.84234e+06	1.43433e+06	1.64552e+06	2.33185e+06	1.74168e+06	1.99097e+06	1.69008e+06	1.73215e+06	1.88034e+06	0.850012	-0.234445	0.0271816	0.916667	0.237012
Com_2348_pos	5,6-Dihydrothymidine	C10 H16 N2 O5	244.105	8.364	Full match	No results	No results	7.93072e+07	8.28581e+07	7.5954e+07	5.84836e+07	6.28057e+07	4.98359e+07	1.20392e+08	8.18683e+07	1.01205e+08	6.08079e+07	7.31811e+07	1.03243e+08	0.756884	-0.401856	0.0696601	0.777778	0.414633
Com_234_pos	Spicatin	C27 H32 O10	516.197	9.927	Full match	No results	No results	9.21907e+06	1.24135e+07	1.42652e+07	2.83168e+06	1.99637e+06	3.88059e+06	3.12081e+06	1.26163e+06	1.98072e+06	355009	1.361e+06	1.24874e+06	4.78203	2.25762	0.00796086	0.944444	2.20106
Com_2355_pos	5,5'-Dehydrodivanillate	C16 H14 O8	334.068	7.203	Full match	No results	No results	67552.4	77765.5	58790.6	80500	90680.6	71389.7	310571	3.30504e+06	7.38684e+06	230179	88110	210252	0.0387373	-4.69013	0.0357714	0.972222	2.99226
Com_235_pos	Spergualin	C17 H37 N7 O4	403.289	12.823	Full match	No results	No results	250714	296095	290729	281572	378800	384965	266058	220638	220421	414201	255376	665808	0.921848	-0.117399	0.981408	0.611111	0.0283864
Com_2365_pos	5,10-Methylenetetrahydromethanopterin	C31 H45 N6 O16 P	788.264	10.495	Full match	No results	No results	1.07136e+06	1.48099e+06	704012	2.0658e+06	1.6993e+06	2.04327e+06	1.91578e+06	5.57062e+06	5.7227e+06	7.40852e+06	1.55315e+06	2.93848e+06	0.361011	-1.46988	0.0170216	0.861111	1.3784
Com_2366_pos	5,10,15,20-tetrakis(N-methylpyridinium-4-yl)porphyrin	C44 H38 N8	678.321	12.438	Full match	No results	No results	1.67709e+07	2.40878e+07	1.70973e+07	6.65982e+06	1.11935e+07	1.04e+07	1.04925e+07	1.26655e+07	1.87605e+07	8.76616e+06	9.92727e+06	1.4883e+07	1.14192	0.191462	0.709877	0.583333	0.147248
Com_237_pos	Spenolimycin	C15 H26 N2 O7	346.175	11.421	Full match	No results	No results	265806	142069	125231	182022	1.08747e+06	162267	131993	180262	101212	120418	117473	114390	2.56595	1.35949	0.123481	0.888889	0.897792
Com_2381_pos	4-Tritylphenyl 6-bromo-5-hexynoate	C31 H25 Br O2	508.102	6.843	Full match	No results	No results	177686	160169	162295	218717	181229	186049	258505	320882	272695	334242	219944	256868	0.653071	-0.614689	0.000421165	1	0.61947
Com_2383_pos	4-Sulfobenzoic acid	C7 H6 O5 S	201.993	1.701	Full match	No results	No results	708324	856548	490876	750671	604276	920000	386355	370241	364782	218801	316049	319659	2.19177	1.1321	0.00011582	1	1.14571
Com_2384_pos	4-piperazin-1-ylthieno[2,3-d]pyrimidine	C10 H12 N4 S	220.079	7.649	Full match	No results	No results	673659	782042	498304	577091	397520	407692	536260	593051	480964	563778	486220	673063	1.00089	0.00128501	0.855103	0.5	0.03589
Com_2388_pos	4-O-(beta-L-Araf-(1->2)-beta-L-Araf-(1->2)-beta-L-Araf)-cis-L-Hyp	C20 H33 N O15	527.183	8.639	Full match	No results	No results	1.89253e+06	1.70846e+06	621636	1.52511e+06	726980	865433	1.73308e+06	603021	778834	762630	1.17121e+06	381303	1.35176	0.434836	0.291212	0.666667	0.476156
Com_2390_pos	4-Nitrophenyl beta-D-glucoside	C12 H15 N O8	301.079	1.865	Full match	No results	No results	4.9924e+06	4.03218e+06	2.06906e+06	5.15226e+06	5.98645e+06	3.66797e+06	1.14021e+07	1.27308e+07	1.45629e+07	2.36558e+07	1.43755e+07	1.61747e+07	0.278792	-1.84274	7.28808e-05	1	1.91059
Com_2391_pos	4-Nitrophenyl 2-(2-acetamidoethyl)-1-piperidinecarboxylate	C16 H21 N3 O5	335.147	14.856	Full match	No results	No results	281067	334021	349968	337393	262327	562297	357886	572681	271419	263683	266237	318818	1.03723	0.052736	0.787045	0.555556	0.0691968
Com_2392_pos	4-Methylene-L-glutamic acid	C6 H9 N O4	159.054	8.768	Full match	No results	No results	1.00901e+06	947952	1.35455e+06	1.23754e+06	504206	2.99982e+06	1.0463e+06	1.22153e+06	1.25677e+06	2.57941e+06	1.00253e+06	973072	0.996715	-0.00474642	0.76852	0.527778	0.139358
Com_2393_pos	4-Methylcarbostyril	C10 H9 N O	159.068	9.574	Full match	No results	No results	2.39547e+06	2.53543e+06	1.18146e+06	4.11989e+06	4.63166e+06	1.97495e+06	4.19363e+06	2.95678e+06	3.60097e+06	3.60589e+06	5.93847e+06	3.18553e+06	0.717119	-0.479716	0.117744	0.75	0.594953
Com_2401_pos	4-iodophenetole	C8 H9 I O	247.969	1.073	Full match	No results	No results	2.22531e+07	3.19938e+07	1.10529e+07	1.17687e+07	1.17736e+07	1.28531e+07	1.38815e+08	1.34886e+08	1.21271e+08	1.25315e+08	8.56057e+07	1.0172e+08	0.143716	-2.79871	2.15734e-05	1	2.95944
Com_2405_pos	4-Hydroxybenzaldehyde	C7 H6 O2	122.037	1.667	Partial match	Full match	Full match	1.88018e+07	2.50926e+07	1.86812e+07	2.40846e+07	2.99274e+07	1.99412e+07	2.69036e+07	2.70186e+07	3.18729e+07	3.38628e+07	3.39832e+07	2.70017e+07	0.755794	-0.403935	0.0121635	0.916667	0.42631
Com_240_pos	sonedenoson	C18 H20 Cl N5 O5	421.113	11.378	Full match	No results	No results	204294	199583	184635	214901	188643	199599	264405	223836	229072	222218	209600	230987	0.863446	-0.211823	0.00449987	0.972222	0.215047
Com_2410_pos	4-Hydroxy-3-methoxyphenyl 6-O-pentofuranosyl-beta-D-glucopyranoside	C18 H26 O12	434.142	9.79	Full match	No results	No results	127453	246419	174815	85636.7	145070	156574	158680	228590	126675	181288	209915	187509	0.856599	-0.223309	0.294062	0.694444	0.27811
Com_2412_pos	4-Hydroxy-3-methoxycinnamate	C10 H9 O4	193.05	7.132	Full match	No results	No results	497070	659751	232994	1.1686e+06	2.44767e+06	237115	261329	289133	226329	598637	413401	220848	2.60898	1.38348	0.146181	0.75	1.01921
Com_2413_pos	4-Formylphenyl (3beta,5xi,9xi)-3-hydroxyolean-12-en-28-oate	C37 H52 O4	560.389	14.593	Full match	No results	No results	1.34555e+06	1.7157e+06	1.68143e+06	1.78778e+06	2.0108e+06	2.09409e+06	2.39804e+06	2.33553e+06	2.60492e+06	2.03121e+06	2.30245e+06	2.16603e+06	0.768551	-0.379788	0.0063774	0.972222	0.396564
Com_2416_pos	4-Ethyl-7-hydroxy-3-(p-methoxyphenyl)coumarin	C18 H16 O4	296.104	9.864	Full match	No results	No results	1.21211e+06	680706	735574	816006	578523	633514	7.60144e+06	536432	825194	865944	965990	709897	0.404735	-1.30495	0.36428	0.666667	0.729391
Com_2419_pos	4-Chloro-2-hydroxy-3-biphenylcarboxylic acid	C13 H9 Cl O3	248.023	1.076	Full match	No results	No results	3.20626e+06	3.59844e+06	2.69413e+06	3.16205e+06	4.0162e+06	3.19904e+06	1.03891e+07	1.15225e+07	1.01551e+07	1.55682e+07	5.95849e+06	6.62047e+06	0.330092	-1.59906	0.000376564	1	1.56105
Com_2423_pos	4-Benzoyl-N-{[2-(4-hydroxyphenyl)ethyl]carbamoyl}benzamide	C23 H20 N2 O4	388.143	10.467	Full match	No results	No results	354867	372555	259367	397470	239602	335305	259336	341388	118755	227733	333896	332253	1.21434	0.28017	0.242347	0.777778	0.348945
Com_2424_pos	4-Aminobenzoate	C7 H6 N O2	136.04	6.163	Full match	No results	No results	516679	1.04662e+06	411047	495988	516102	667355	672011	542070	1.36952e+06	748680	495074	1.06567e+06	0.746736	-0.42133	0.219724	0.75	0.402788
Com_2434_pos	4-Amino-2-{[N-(6-methyloctanoyl)glycyl]amino}butanoic acid	C15 H29 N3 O4	315.217	13.323	Full match	No results	No results	4.88902e+07	7.1346e+07	8.48552e+07	6.47492e+07	7.60926e+07	4.85905e+07	2.72917e+07	1.97005e+07	2.4516e+07	1.69619e+07	1.92707e+07	3.00466e+07	2.86328	1.51767	1.20671e-05	1	1.54204
Com_2437_pos	4-Acetyl-1,3-dihydro-2H-imidazo[4,5-c]pyridin-2-one	C8 H7 N3 O2	177.055	1.891	Full match	No results	No results	225531	166569	151405	168986	128821	177493	170796	115799	164764	148709	160691	128439	1.14576	0.196299	0.212445	0.75	0.195183
Com_2449_pos	4-{1-[(4-Methylphenyl)sulfonyl]-1H-indol-3-yl}-3-phenylbutanal	C25 H23 N O3 S	417.139	9.463	Full match	No results	No results	1.63472e+06	1.91651e+06	1.68169e+06	2.14348e+06	1.12715e+06	1.45743e+06	2.42299e+06	1.46065e+06	1.72627e+06	1.57024e+06	1.82967e+06	2.78648e+06	0.844416	-0.243974	0.269648	0.666667	0.246208
Com_245_pos	SnAP DA Reagent	C21 H46 N2 O2 Sn	478.257	11.69	Full match	No results	No results	3.61929e+06	1.084e+06	515349	1.35816e+06	1.28172e+06	344870	1.98584e+06	949323	3.10562e+06	1.60873e+06	2.36134e+06	1.24682e+06	0.728692	-0.456619	0.208452	0.694444	0.766479
Com_2468_pos	4-[1-Benzyl-7-(trifluoromethyl)-1H-indazol-3-yl]-1,3-benzenediol	C21 H15 F3 N2 O2	384.109	10.087	Full match	No results	No results	593519	588183	583721	772273	342292	677280	1.17243e+07	543953	714051	494853	4.12959e+06	1.90955e+07	0.0969224	-3.36703	0.0870366	0.694444	2.17577
Com_2478_pos	4-[(3S)-3-Hydroxybutyl]-2-methoxyphenyl beta-D-glucopyranoside	C17 H26 O8	358.164	14.294	Full match	No results	No results	248568	279339	208427	291913	352841	344271	344990	529395	422631	873824	170979	283108	0.657298	-0.605381	0.246452	0.722222	0.464145
Com_247_pos	S-methylglutathione	C11 H19 N3 O6 S	321.099	1.842	Full match	No results	No results	2.35253e+06	4.16389e+06	2.49383e+06	5.57001e+06	7.79214e+06	1.66008e+06	2.91839e+06	2.07547e+06	3.2774e+06	2.64064e+06	2.99001e+06	2.63499e+06	1.45326	0.539297	0.368593	0.555556	0.366531
Com_2480_pos	4-[(2-Cyanoethyl)amino]-2-(trifluoromethyl)benzonitrile	C11 H8 F3 N3	239.067	5.581	Full match	No results	No results	49185.9	76678	33976.3	254045	64008.6	38890.1	34676.3	31819.7	45904.2	35794.1	56369	78126.9	1.82809	0.870339	0.277766	0.666667	0.616719
Com_2481_pos	4-[(2,4-Diamino-5-pyrimidinyl)methyl]-2,6-dimethoxyphenol	C13 H16 N4 O3	276.122	6.857	Full match	No results	No results	592175	684344	413739	705648	589640	393143	648983	811857	815070	744399	646056	653104	0.7822	-0.354391	0.0500549	0.833333	0.395982
Com_2488_pos	4.beta.-Phorbol 12,13-dibutyrate	C28 H40 O8	504.27	11.852	Full match	No results	No results	8.46993e+06	5.19301e+06	5.09402e+06	7.20943e+06	8.75139e+06	5.38081e+06	3.94205e+06	5.62693e+06	6.73142e+06	6.6901e+06	4.46075e+06	4.29424e+06	1.26313	0.337	0.131511	0.75	0.355601
Com_2493_pos	4,5-Dihydroxy-3-oxo-1-cyclohexene-1-carboxylic acid	C7 H8 O5	172.037	8.23	Full match	No results	No results	855297	1.34447e+06	957518	1.31131e+06	1.13609e+06	833581	1.06826e+06	1.11085e+06	764696	801796	803873	1.23255e+06	1.1135	0.155097	0.393909	0.722222	0.158153
Com_2495_pos	4',5,6,7-Tetramethoxyflavanone	C19 H20 O6	344.125	10.81	Full match	No results	No results	209963	338313	287989	1.77205e+06	203558	229933	2.88405e+06	362647	2.43537e+06	318605	332357	443377	0.448881	-1.1556	0.220481	0.833333	1.04594
Com_2496_pos	4,5,6,7-Tetrafluorotryptophan	C11 H8 F4 N2 O2	276.052	8.59	Full match	No results	No results	436733	954767	463394	491301	510162	578950	443787	471477	610111	465341	536690	407508	1.1705	0.227121	0.357152	0.611111	0.194578
Com_2498_pos	4,4-Didodecyl-4H-thieno[2',3':4,5]silolo[3,2-b]thiophene	C32 H54 S2 Si	530.343	11.921	Full match	No results	No results	5.35448e+06	1.58971e+07	4.90414e+06	1.73235e+07	3.07239e+07	7.14726e+06	8.21787e+06	6.10143e+06	9.16336e+06	1.13308e+07	5.9904e+06	1.77082e+07	1.39032	0.475414	0.624848	0.5	0.289566
Com_24_pos	Xanthohumol	C21 H22 O5	354.146	10.952	Full match	No results	No results	42517.6	48478.4	39149	45469.5	39489	44107.5	54282.3	282622	458129	68811.5	67542.9	50873.6	0.263892	-1.92198	0.061615	1	1.37345
Com_2500_pos	4,4′-dimethoxy-2,2′-bipyridine	C12 H12 N2 O2	216.09	7.585	Full match	No results	No results	2.10411e+06	2.35495e+06	510561	2.77897e+06	1.15443e+07	885460	941431	1.05389e+06	1.55105e+06	683150	2.04723e+06	1.22012e+06	2.69157	1.42845	0.27827	0.694444	0.831284
Com_2509_pos	4,4,4-Trifluoro-3-phenylbutanoic acid	C10 H9 F3 O2	218.055	8.805	Full match	No results	No results	1.82681e+06	4.40785e+06	2.18888e+06	1.58549e+06	3.26879e+06	1.3215e+06	1.53617e+06	1.97229e+06	983955	2.06974e+06	688431	924878	1.78575	0.83653	0.0538652	0.805556	0.839205
Com_2511_pos	4,4',4'',4'''-(5,10,15,20-Porphyrintetrayl)tetrabenzoyl chloride	C48 H26 Cl4 N4 O4	862.074	1.33	Full match	No results	No results	5.24699e+06	4.29087e+06	8.85263e+06	3.76334e+06	2.19277e+06	5.55847e+06	2.28549e+06	939181	952209	1.0348e+06	901271	1.34796e+06	4.00823	2.00297	0.000251609	0.972222	2.00453
Com_2518_pos	4-(Tritylsulfanyl)benzoic acid	C26 H20 O2 S	396.118	9.805	Full match	No results	No results	946133	748790	1.11792e+06	1.23273e+06	5.01119e+06	388145	361685	639289	356625	363098	398670	309591	3.88846	1.9592	0.0282896	0.944444	1.53372
Com_2520_pos	4-(Trifluoromethyl)benzaldehyde	C8 H5 F3 O	174.029	5.817	Full match	No results	No results	1.64072e+06	3.39806e+06	1.33816e+06	2.44299e+06	5.87371e+06	1.84859e+06	992737	1.92258e+06	718285	884624	774687	1.15035e+06	2.56737	1.36029	0.0101935	0.916667	1.28409
Com_2521_pos	4-(Pyrimidin-2-yl)piperazin-1-yl benzoate	C15 H16 N4 O2	284.128	14.871	Full match	No results	No results	2.53176e+06	1.63328e+06	2.17886e+06	3.92692e+06	2.33281e+06	2.48002e+06	2.07765e+06	1.88471e+06	1.31073e+06	1.82694e+06	2.27682e+06	1.64005e+06	1.36914	0.453268	0.0661258	0.833333	0.435346
Com_2523_pos	4-(Dodecyloxy)-4'-ethynyl-2,2'-dipropoxybiphenyl	C32 H46 O3	478.343	15.653	Full match	No results	No results	216331	338982	163499	341102	205979	358803	280470	230556	169179	126175	198312	298530	1.24668	0.318087	0.276554	0.694444	0.319901
Com_2524_pos	4-(Dodecyloxy)-2,2'-bis(ethoxymethoxy)-4'-ethynylbiphenyl	C32 H46 O5	510.332	13.03	Full match	No results	No results	7.49845e+06	5.19051e+06	9.88387e+06	8.17787e+07	5.55941e+07	2.56884e+06	9.78196e+06	2.33168e+07	2.71888e+07	5.498e+07	3.08757e+08	4.44792e+06	0.379288	-1.39863	0.36633	0.611111	1.24084
Com_2529_pos	4-(Difluoromethyl)dibenzo[b,d]thiophene	C13 H8 F2 S	234.032	0.999	Full match	No results	No results	517255	523830	649681	652022	507367	890429	426223	384491	254497	418881	338286	446325	1.64878	0.721396	0.00241553	1	0.728482
Com_252_pos	SL9650000	C29 H44 O2	424.334	13.285	Full match	No results	No results	2.53017e+06	1.20625e+06	1.90451e+06	2.86154e+06	5.66346e+06	1.1117e+06	1.60201e+06	2.70431e+06	1.73127e+06	3.6594e+06	1.84391e+07	2.18004e+06	0.503945	-0.988662	0.401703	0.611111	0.589811
Com_2535_pos	4-(4-Chlorophenyl)cyclohexanone	C12 H13 Cl O	208.066	7.542	Full match	No results	No results	1.79372e+06	2.59683e+06	1.54721e+06	1.36352e+06	767058	2.1416e+06	2.37667e+06	3.25697e+06	1.70063e+06	3.34368e+06	1.43691e+06	1.24069e+06	0.764471	-0.387466	0.305697	0.638889	0.387057
Com_2536_pos	4-(4-Benzyl-1-piperazinyl)-6-ethylthieno[2,3-d]pyrimidine	C19 H22 N4 S	338.155	15.165	Full match	No results	No results	2.81165e+06	2.42304e+06	1.68117e+06	2.68306e+06	2.27302e+06	2.56823e+06	2.52505e+06	4.08859e+06	1.76063e+06	1.67168e+06	2.84863e+06	1.7568e+06	0.985585	-0.0209478	0.870672	0.527778	0.0670747
Com_253_pos	SL4860000	C13 H20 O2	208.146	8.494	Full match	No results	No results	9.19289e+06	1.12311e+07	7.33155e+06	1.68945e+07	3.77586e+06	1.32311e+07	1.3444e+07	1.12268e+07	3.36087e+07	1.89892e+07	1.3598e+07	3.84198e+07	0.476903	-1.06823	0.0361029	0.861111	1.06886
Com_2540_pos	4-(4-(4-Chlorobenzyl)piperazin-1-yl)-6-ethylthieno[2,3-d]pyrimidine	C19 H21 Cl N4 S	372.118	7.811	Full match	No results	No results	5.13622e+06	8.09512e+06	8.48017e+06	5.5472e+06	6.61533e+06	2.85878e+06	6.81704e+06	7.25494e+06	6.02675e+06	5.90704e+06	547371	6.6904e+06	1.10496	0.143996	0.535193	0.5	0.428936
Com_2546_pos	4-(2-Aminophenyl)-2,4-dioxobutanoic acid	C10 H9 N O4	207.053	5.961	Full match	No results	No results	745819	1.45586e+06	1.28013e+06	923298	504320	1.24451e+06	695121	1.25753e+06	775550	786193	906136	627169	1.21916	0.285883	0.418624	0.666667	0.250258
Com_2550_pos	3-Phenyl-4-(phenylsulfanyl)butanal	C16 H16 O S	256.092	7.722	Full match	No results	No results	442360	372445	355241	575499	570143	705393	474470	469022	475009	628962	438854	382984	1.0529	0.0743656	0.810296	0.5	0.0779816
Com_2556_pos	3-oxoglycyrrhetinic acid	C30 H44 O4	468.324	13.812	Full match	No results	No results	1.23262e+06	1.9886e+06	1.36752e+06	2.71148e+06	2.73695e+06	1.49955e+06	2.01604e+06	1.90648e+06	1.92073e+06	3.11428e+06	9.95827e+07	2.45689e+06	0.103937	-3.26622	0.251625	0.722222	1.23068
Com_2559_pos	3-O-alpha-mycarosylerythronolide B	C28 H50 O10	546.339	10.45	Full match	No results	No results	1.92123e+06	4.38747e+06	1.78875e+06	2.44885e+06	4.87225e+06	1.7803e+06	2.00572e+06	2.52716e+06	3.42036e+06	2.41389e+06	812029	4.75434e+06	1.07942	0.11025	0.719328	0.527778	0.177956
Com_2560_pos	3-Methylbutanethioamide	C5 H11 N S	117.061	12.511	Full match	No results	No results	3.56346e+06	3.34527e+06	2.66871e+06	3.36323e+06	4.59285e+06	2.48194e+06	8.59622e+06	1.85923e+07	1.03401e+07	1.26835e+07	1.19065e+07	1.17032e+07	0.271132	-1.88293	3.29335e-06	1	1.90312
Com_2565_pos	3-Methoxycinnamic acid	C10 H10 O3	160.053	12.611	No match	Invalid mass	No results	237333	238887	1.37662e+06	210863	193081	236957	277038	240041	209649	170878	210855	473306	1.57655	0.656775	0.587159	0.527778	0.344988
Com_256_pos	Skatole	C9 H9 N	131.074	6.576	Full match	Full match	No results	4.23956e+07	4.63818e+07	7.46443e+06	6.60683e+07	1.49695e+08	1.67955e+07	3.33844e+07	4.67059e+07	4.28551e+07	5.03676e+07	7.92135e+07	4.84429e+07	1.09247	0.127598	0.556535	0.611111	0.46817
Com_2572_pos	3-hydroxybenzylhydrazine	C7 H10 N2 O	138.08	7.874	Full match	No results	No results	158666	226092	185261	259845	136159	233090	407275	353127	258414	240980	7.70813e+07	254181	0.0152568	-6.0344	0.209017	0.916667	1.97406
Com_2574_pos	3-Hydroxy-4-{[(4-methylphenyl)sulfonyl]oxy}butyl 4-heptylbenzoate	C25 H34 O6 S	462.208	8.801	Full match	No results	No results	3.85034e+06	5.06013e+06	3.60019e+06	3.06802e+06	3.21588e+06	2.62742e+06	8.32316e+06	4.74731e+06	6.45757e+06	5.09809e+06	4.71222e+06	8.31488e+06	0.568928	-0.813682	0.00314845	0.944444	0.828482
Com_2575_pos	3-Hydroxy-4-(trimethylsilyl)-2-pyridinyl dimethylsulfamate	C10 H18 N2 O4 S Si	290.076	8.19	Full match	No results	No results	1.2851e+06	1.64806e+06	2.59273e+06	1.19841e+06	2.99086e+06	1.36189e+06	1.82574e+06	754356	346868	617292	1.14191e+06	957375	1.96278	0.9729	0.0276275	0.888889	1.09875
Com_2580_pos	3-epi-3-hydroxymugineic acid	C12 H20 N2 O9	336.118	5.643	Full match	No results	No results	557367	1.03327e+06	544929	827470	615133	812423	477528	598287	635232	599964	532141	525218	1.30348	0.382365	0.0732493	0.805556	0.371729
Com_2581_pos	3-Cyano-4-methyl-2-oxo-2H-chromen-7-yl isopropyl methylphosphonate	C15 H16 N O5 P	321.078	6.437	Full match	No results	No results	40110.7	32227.9	30847.6	34554.5	66632	35006.6	35199.2	31394.1	57175.6	36549.9	29250.1	36293.7	1.05984	0.083853	0.770413	0.5	0.0664634
Com_2582_pos	3'-Chloro-L-alloisoleucine	C6 H12 Cl N O2	165.056	10.346	Full match	No results	No results	23328.4	20946.5	21684.4	24748.5	19972.2	22825.3	27303.9	26580.9	25009.9	25412.5	23574.7	24458.5	0.876362	-0.190401	0.0073378	0.944444	0.195528
Com_2583_pos	3-Carboxyindole	C9 H7 N O2	161.048	9.539	Full match	No results	No results	2.15865e+07	3.42837e+07	3.15503e+07	1.06366e+07	1.75973e+06	4.7449e+07	4.16718e+06	7.74684e+06	8.19465e+06	6.23648e+06	3.79049e+06	4.06404e+06	4.30606	2.10637	0.0743966	0.833333	1.64134
Com_2586_pos	3beta-Fluoro-5beta-pregnan-20-one	C21 H33 F O	320.252	14.382	Full match	No results	No results	2.05432e+07	2.24393e+07	2.57984e+07	2.13859e+07	1.87372e+07	2.35439e+07	1.33775e+07	1.429e+07	1.47278e+07	1.25598e+07	3.20578e+07	1.67268e+07	1.27673	0.352456	0.0913969	0.833333	0.435252
Com_258_pos	Sirolimus	C51 H79 N O13	913.559	1.171	Full match	No results	No results	308620	305395	229145	420727	708088	400122	2.85435e+06	976186	1.05062e+06	420263	681969	1.87372e+06	0.301904	-1.72784	0.0107462	0.916667	1.59193
Com_259_pos	Sirodesmin G	C20 H26 N2 O8 S2	486.114	8.625	Full match	No results	No results	321502	313784	285147	313378	358576	296610	385285	373902	356428	334506	335594	378972	0.872643	-0.196537	0.00769612	0.916667	0.202252
Com_25_pos	Xanthoaphin	C30 H26 O10	546.154	11.344	Full match	No results	No results	930489	1.09015e+06	1.47336e+06	1.5713e+06	929918	1.07738e+06	955486	913216	1.31475e+06	1.19128e+06	1.81822e+06	1.59861e+06	0.907724	-0.139674	0.561457	0.611111	0.133305
Com_2613_pos	3-[Anilino(4-bromophenyl)methyl]-1-methyl-1,3-dihydro-2H-indol-2-one	C22 H19 Br N2 O	406.066	8.676	Full match	No results	No results	1.2493e+07	7.99162e+06	9.38835e+06	5.67424e+06	5.11606e+07	2.77356e+06	7.70921e+06	6.72679e+06	4.69168e+06	4.44831e+06	3.67996e+06	2.34447e+06	3.02298	1.59597	0.135936	0.805556	1.07559
Com_2632_pos	3-[(2-Methylphenyl)sulfanyl]-2-phenyltetrahydro-2H-pyran	C18 H20 O S	284.123	10.66	Full match	No results	No results	284394	306312	228019	320633	185523	307617	251993	207816	323588	330637	2.19522e+06	407616	0.439213	-1.18701	0.270648	0.75	0.642295
Com_2639_pos	3-[(2,4,6-TRIMETHOXY-PHENYL)-METHYLENE]-INDOLIN-2-ONE	C18 H17 N O4	311.115	8.798	Full match	No results	No results	606126	505796	580725	530246	573482	576222	703449	683607	640423	612378	3.34099e+06	581888	0.513901	-0.960438	0.19788	0.972222	0.60332
Com_2644_pos	3,7-Dihydroxy-1-methyl-6-oxo-6H-benzo[c]chromen-9-yl hydrogen sulfate	C14 H10 O8 S	338.008	7.953	Full match	No results	No results	1.46537e+06	2.83066e+06	8.54976e+06	1.99752e+06	191572	3.24334e+06	485935	1.70105e+06	2.21585e+06	4.40472e+06	3.30236e+06	1.56217e+06	1.3369	0.418893	0.988072	0.5	0.202641
Com_2645_pos	3,6-Bis[2-(methylsulfanyl)ethyl]-2,5-piperazinedione	C10 H18 N2 O2 S2	262.081	8.157	Full match	No results	No results	1.16258e+06	1.16568e+06	955234	754533	2.92074e+06	961392	708401	1.28296e+06	420141	727608	357455	668223	1.90169	0.927285	0.0425107	0.861111	0.91076
Com_2649_pos	3,5-DI-TERT-BUTYL-O-BENZOQUINONE	C14 H20 O2	220.146	12.954	Full match	No results	No results	6.29257e+07	6.71769e+07	6.76581e+07	8.00497e+07	6.27261e+07	8.83028e+07	4.48783e+07	3.72168e+07	3.81805e+07	3.35816e+07	3.93053e+07	4.18963e+07	1.82439	0.867416	1.27103e-05	1	0.876433
Com_2651_pos	3,5-Dihydroxy-4-oxo-2-(3,4,5-trihydroxyphenyl)-7-chromanolate	C15 H11 O8	319.047	6.38	Invalid mass	No results	No results	497997	688502	430892	615996	209639	716730	813154	824509	726690	645128	802383	1.13074e+06	0.639289	-0.645459	0.042571	0.944444	0.743196
Com_2658_pos	3,4-Dimethoxycinnamic acid	C11 H12 O4	208.074	8.724	Partial match	Full match	Full match	2.7475e+07	4.6052e+07	7.70201e+07	7.59619e+07	3.16692e+07	5.69292e+07	5.58207e+07	1.03144e+08	7.4236e+07	7.06402e+07	4.83166e+07	3.51735e+07	0.813536	-0.297722	0.361518	0.611111	0.350765
Com_2666_pos	3,3-Bis(1,3-thiazol-2-ylamino)-1,2-propanediol	C9 H12 N4 O2 S2	272.041	1.148	Full match	No results	No results	5.36926e+06	4.713e+06	1.79335e+06	5.32326e+06	2.89643e+06	2.00282e+06	433969	670361	1.24755e+06	1.18042e+06	1.11972e+06	1.33335e+06	3.69202	1.88441	0.000857768	1	1.90357
Com_2667_pos	3,3,3-Trifluoro-2-methoxy-N-(4-oxo-3-tridecanyl)-2-phenylpropanamide	C23 H34 F3 N O3	429.248	11.969	Full match	No results	No results	1.08682e+06	1.05118e+06	1.71108e+06	978905	1.47556e+06	1.52219e+06	1.02198e+06	820967	1.16155e+06	1.49403e+06	2.48855e+06	1.1769e+06	0.95857	-0.0610449	0.994437	0.527778	0.0358445
Com_2669_pos	3-(dimethylamino)-1-[3-(trifluoromethyl)phenyl]prop-2-en-1-one	C12 H12 F3 N O	243.087	9.202	Full match	No results	No results	2.07471e+07	2.09076e+07	7.06387e+06	2.53352e+07	2.32172e+07	9.78557e+06	1.35007e+07	3.86252e+06	1.25544e+07	5.30615e+06	1.21315e+07	1.06293e+07	1.84629	0.88463	0.0720798	0.777778	0.898397
Com_266_pos	Silafluofen	C25 H29 F O2 Si	408.19	13.592	Full match	No results	No results	1.14365e+06	1.28509e+06	742502	642522	699723	640459	1.29324e+06	1.69121e+06	971482	5.84531e+06	1.61408e+06	901240	0.418457	-1.25685	0.0620271	0.888889	0.991833
Com_2675_pos	3-(Benzylsulfanyl)aspartic acid	C11 H13 N O4 S	255.056	8.206	Full match	No results	No results	451117	449429	441274	480174	482313	455258	719829	694290	562790	584978	638371	912905	0.670911	-0.575807	0.00246596	1	0.569392
Com_2676_pos	3-(Benzyloxy)-4-(trimethylsilyl)-2-pyridinyl dimethylsulfamate	C17 H24 N2 O4 S Si	380.123	10.325	Full match	No results	No results	3.31197e+06	3.57057e+06	1.15689e+06	1.35438e+06	545004	1.51648e+06	1.32531e+06	3.10024e+06	1.01796e+06	2.3897e+06	1.68351e+06	1.38535e+06	1.05074	0.071412	0.838305	0.5	0.133577
Com_2677_pos	3-(5-tert-Butyl-3-hydroxy-1,2-oxazol-4-yl)-L-alanine	C10 H16 N2 O4	228.11	10.144	Full match	No results	No results	1.43931e+06	1.3785e+06	1.7581e+06	1.0169e+06	683094	1.37599e+06	2.27755e+06	727897	1.23339e+06	1.46385e+06	2.92846e+06	1.77907e+06	0.735037	-0.444111	0.316086	0.722222	0.431318
Com_2679_pos	3-(4-Nitrophenyl)-1H-pyrazolo[3,4-d]pyrimidin-4-amine	C11 H8 N6 O2	256.071	10.161	Full match	No results	No results	361018	452155	915132	346231	452166	487825	244707	252029	238195	241168	177210	361835	1.9896	0.992476	0.00436375	0.944444	0.958883
Com_2680_pos	3-(4-Methylbenzylidene)camphor	C18 H22 O	254.167	13.992	Full match	No results	No results	402863	358563	330107	430085	332414	517999	455354	450931	429088	383033	373275	374754	0.961725	-0.0563043	0.565954	0.638889	0.0712303
Com_2682_pos	3-(4-Methoxyphenyl)-4-(phenylsulfanyl)butanal	C17 H18 O2 S	286.102	5.323	Full match	No results	No results	1.46911e+06	2.68356e+06	1.44605e+06	2.06723e+06	999427	1.56814e+06	3.38854e+06	1.70389e+06	2.53308e+06	2.33312e+06	2.08983e+06	2.96619e+06	0.681568	-0.55307	0.0407148	0.861111	0.600771
Com_2684_pos	3-(4-Hydroxybenzyl)-6-isobutyl-2,5-piperazinedione	C15 H20 N2 O3	276.148	13.864	Full match	No results	No results	545062	534233	592229	692756	396931	614402	564547	498137	392352	404810	472977	530445	1.17894	0.237487	0.134763	0.805556	0.233904
Com_2685_pos	3-(4,4-Dimethylpentyl)-1,1,1,3,5,5,5-heptamethyltrisiloxane	C14 H36 O2 Si3	320.202	15.518	Full match	No results	No results	1.60725e+06	2.33983e+06	1.88146e+06	3.90051e+06	1.63194e+06	4.90486e+06	3.03422e+06	3.51847e+06	1.80426e+06	1.50648e+06	2.31604e+06	1.66797e+06	1.17465	0.232227	0.645834	0.583333	0.178111
Com_2686_pos	3-(3,4-Dihydroxyphenyl)pyruvate	C9 H7 O5	195.03	9.012	Full match	No results	No results	610039	584122	299034	672114	517087	399791	467734	368251	523517	351330	226885	268484	1.39706	0.482389	0.0887136	0.805556	0.502406
Com_2687_pos	3-(2-Naphthylsulfanyl)-2-phenyltetrahydro-2H-pyran	C21 H20 O S	320.124	8.555	Full match	No results	No results	98018.7	134720	123521	131836	176410	99883	140716	129587	101456	120390	204866	166387	0.885323	-0.175724	0.410137	0.638889	0.17064
Com_2688_pos	3-(2-naphthyl)-1-(1-phenylallyl)pyrazolo[3,4-d]pyrimidin-4-amine	C24 H19 N5	377.165	14.491	Full match	No results	No results	386759	532168	634897	752169	534877	925027	640337	878405	698584	544131	319658	653567	1.00836	0.0120079	0.941084	0.555556	0.0537256
Com_2689_pos	3-(2-Cyclohexyl-2-propen-1-yl)benzonitrile	C16 H19 N	225.152	14.315	Full match	No results	No results	1.67189e+06	1.45053e+06	1.30771e+06	1.35362e+06	1.33183e+06	1.29874e+06	1.13755e+06	1.06981e+06	1.19658e+06	732908	1.00581e+06	1.40529e+06	1.28503	0.361807	0.029828	0.888889	0.390592
Com_268_pos	shanzhiside	C16 H24 O11	392.131	6.643	Full match	No results	No results	1.96857e+06	3.75581e+06	1.63061e+06	2.01379e+06	4.30568e+06	1.74952e+06	6.26785e+06	3.14761e+06	6.30246e+06	3.5012e+06	3.68726e+06	6.77991e+06	0.519565	-0.944623	0.0121144	0.833333	1.00767
Com_2691_pos	3-(2,6-Dibutylbenzyl)-5-(2-methoxyethyl)-1-benzofuran	C26 H34 O2	378.256	14.032	Full match	No results	No results	98524.9	100284	94956.1	104914	89558.3	107279	113672	108975	101277	98397.9	101550	198471	0.824422	-0.278546	0.204084	0.777778	0.239286
Com_2692_pos	3-(2,6-Dibutyl-3-fluoro-4-methylbenzyl)-1-benzofuran	C24 H29 F O	352.222	11.786	Full match	No results	No results	2.4459e+06	5.40631e+06	3.83335e+06	2.35296e+06	4.79851e+06	2.77436e+06	1.9476e+06	2.68176e+06	1.45288e+06	1.76093e+06	1.20814e+06	1.69393e+06	2.01125	1.00809	0.0045616	0.944444	0.993657
Com_2694_pos	3-(2,4-Cyclopentadien-1-ylidene)-5alpha-androstan-17beta-ol	C24 H34 O	338.26	13.994	Full match	No results	No results	288625	129959	517272	409527	363484	424657	636313	477626	601246	372214	531000	188773	0.760026	-0.395879	0.318859	0.75	0.42381
Com_2697_pos	2-Sulfanylacetohydrazide	C2 H6 N2 O S	106.02	2.383	Full match	No results	No results	111162	123108	59164.7	63879.8	53931.6	67315.9	108399	61022.7	61619.2	41550.4	96450.8	197513	0.844689	-0.243508	0.742032	0.5	0.210532
Com_2699_pos	2-Quinolinecarboxylic acid	C10 H7 N O2	173.048	7.584	Full match	No results	No results	1.06183e+07	1.33357e+07	1.31892e+07	7.96086e+06	874416	2.09027e+07	3.86788e+06	1.5564e+07	2.06213e+07	2.82864e+07	1.36555e+07	9.03255e+06	0.734737	-0.444701	0.419681	0.666667	0.710213
Com_2700_pos	2-Phenyl-2-pentenal	C11 H12 O	160.089	14.351	Full match	No results	No results	1.86785e+06	1.8633e+06	1.67922e+06	3.28604e+06	1.90411e+06	2.25299e+06	1.16033e+06	1.1373e+06	1.07663e+06	806411	1.32987e+06	1.13605e+06	1.93385	0.951474	0.000473802	1	0.949425
Com_2702_pos	2-Oxo-6-pentyl-2H-pyran-4-olate	C10 H13 O3	181.086	11.117	Full match	No results	No results	1.99154e+06	1.77152e+06	1.42291e+06	1.59115e+06	654086	1.99952e+06	1.28882e+06	434967	847683	482788	409416	718776	2.25483	1.17302	0.00749476	0.916667	1.23789
Com_2705_pos	2-naphthyl beta-D-glucoside	C16 H18 O6	306.11	11.069	Full match	No results	No results	888111	1.00303e+06	571647	449603	296037	260037	352896	425136	532829	473013	268286	381007	1.42549	0.511462	0.341399	0.638889	0.372207
Com_270_pos	Sesamex	C15 H22 O6	298.141	9.957	Full match	No results	No results	9.34604e+06	7.99082e+06	9.19214e+06	4.90061e+06	6.18397e+06	6.59813e+06	1.15357e+07	9.83414e+06	1.18159e+07	8.04126e+06	8.39913e+06	8.27344e+06	0.763593	-0.389123	0.0499113	0.833333	0.432275
Com_2713_pos	2-Methyl-2-propanyl 2'-(methylsulfanyl)-4-biphenylyl carbonate	C18 H20 O3 S	316.113	6.518	Full match	No results	No results	141501	147896	153002	214532	69200	64692.7	204347	149506	186633	156491	143350	223328	0.743496	-0.427602	0.123474	0.777778	0.545609
Com_2715_pos	2-Methyl-2-propanyl 2-(allylsulfanyl)-2-phenyl-4-pentenoate	C18 H24 O2 S	304.149	7.396	Full match	No results	No results	1.04484e+07	9.44597e+06	9.17462e+06	1.04624e+07	9.60096e+06	1.25232e+07	7.6583e+06	8.48927e+06	7.45012e+06	7.081e+06	7.05328e+06	9.74626e+06	1.2986	0.376963	0.00349402	0.916667	0.385732
Com_2717_pos	2-Methyl-2-propanyl {5-[(2-phenylethyl)amino]pentyl}carbamate	C18 H30 N2 O2	306.23	13.966	Full match	No results	No results	225765	194985	187094	192597	485753	209150	546847	1.25052e+06	180239	1.49086e+06	1.89994e+06	192610	0.268898	-1.89487	0.0655337	0.722222	1.47714
Com_2721_pos	2-Methyl-2-propanyl (4-hydroxy-3-piperidinyl)carbamate	C10 H20 N2 O3	216.147	7.971	Full match	No results	No results	598338	864401	592311	1.48563e+06	1.10878e+06	556385	703384	755947	843939	1.47163e+06	983460	680316	0.957189	-0.0631239	0.716338	0.583333	0.202226
Com_272_pos	sermetacin	C22 H21 Cl N2 O6	444.11	9.814	Full match	No results	No results	923683	1.37393e+06	883685	688546	2.52968e+06	886255	1.05286e+06	1.05609e+06	1.02919e+06	684784	497819	460293	1.52389	0.607761	0.15872	0.666667	0.554411
Com_2731_pos	2-Methoxy-4-[5-(1,3-pentadiyn-1-yl)-2-thienyl]-3-butyn-1-ol	C14 H12 O2 S	244.056	12.785	Full match	No results	No results	592950	353282	269372	503105	216670	396622	282109	285614	102097	119337	265452	269399	1.76132	0.816656	0.0394019	0.805556	0.867776
Com_2736_pos	2IAP3WIO1P	C20 H23 N O5	357.156	13.998	Full match	No results	No results	162370	273001	362564	462494	286007	315140	708516	1.01981e+06	536169	688388	585711	986587	0.411382	-1.28145	0.000614465	1	1.33006
Com_2744_pos	2-Ethyl-3,5,6,8-tetrahydroxy-7-methyl-1,4-naphthoquinone	C13 H12 O6	264.063	7.143	Full match	No results	No results	444776	553483	269835	481203	332603	311563	1.79909e+06	800138	774536	471210	1.23559e+06	998124	0.393746	-1.34466	0.00353574	0.944444	1.30197
Com_2751_pos	2-Cyclohexyl-1,1,1-trifluoro-4-penten-2-ol	C11 H17 F3 O	222.123	9.864	Full match	No results	No results	1.59122e+06	1.31397e+06	1.69981e+06	1.47611e+06	1.58748e+06	1.98829e+06	1.1826e+06	1.26262e+06	1.22313e+06	1.34628e+06	1.08652e+06	1.86676e+06	1.21197	0.277353	0.065216	0.833333	0.293548
Com_2753_pos	2-Cyclohexyl-1,1,1-trifluoro-3,4-pentadien-2-ol	C11 H15 F3 O	220.107	11.755	Full match	No results	No results	1.08244e+07	1.10016e+07	5.94888e+06	9.67852e+06	1.66183e+07	8.08814e+06	1.04811e+07	2.33897e+07	1.93433e+07	1.47061e+07	1.64889e+07	1.88603e+07	0.601919	-0.732358	0.0158405	0.861111	0.778501
Com_2754_pos	2-Chloro-6-(hydroxyamino)phenol	C6 H6 Cl N O2	159.009	0.911	Full match	No results	No results	161936	110873	198586	208953	135448	183174	359041	1.61895e+07	279656	273427	5.03885e+06	220364	0.0446749	-4.48439	0.0732233	1	2.50675
Com_2755_pos	2-Chloro-4-[(E)-2-(~2~H_5_)phenylvinyl]pyrimidine	C12 H4 Cl D5 N2	221.076	9.074	Full match	No results	No results	416013	502904	2.20169e+06	451965	479446	334460	708341	382750	470668	490227	429532	873773	1.30733	0.386627	0.853431	0.555556	0.224513
Com_2756_pos	2-Bromo-N-cyclopropylacetamide	C5 H8 Br N O	176.978	0.6	Full match	No results	No results	673020	794932	915351	973291	747276	943351	736530	794718	976731	816803	862820	821333	1.00764	0.0109851	0.972455	0.5	0.0416985
Com_275_pos	sergeolide	C25 H28 O11	504.163	10.398	Full match	No results	No results	206094	203063	170362	221905	177592	340688	250319	269910	274451	286713	195611	216469	0.883648	-0.178457	0.262716	0.722222	0.210846
Com_2760_pos	2-Benzyl-5-(4-chlorophenyl)-1H-pyrrole	C17 H14 Cl N	267.082	8.146	Full match	No results	No results	36448.3	37378.3	37967.6	68327.2	33740.9	56634.1	46017.9	42204	40131.4	37397.7	40826.1	46466.4	1.06897	0.0962247	0.793922	0.638889	0.0658011
Com_2762_pos	2-arachidonoylglycerol	C23 H38 O4	378.277	14.915	Full match	No results	No results	978057	2.13425e+06	1.51815e+06	1.54654e+06	1.91712e+06	1.59956e+06	1.18868e+06	1.2201e+06	747491	769255	1.86421e+06	791502	1.47293	0.558685	0.0492162	0.833333	0.612984
Com_2765_pos	2-Anisic acid	C8 H8 O3	134.037	10.326	No match	Invalid mass	No results	1.38557e+08	7.56077e+07	4.66396e+08	8.06751e+08	1.2872e+08	1.51703e+08	9.17388e+08	5.39897e+08	6.76053e+08	6.93353e+08	2.51232e+08	326927750	0.519181	-0.94569	0.0598256	0.805556	1.3482
Com_2766_pos	2-Aminodipyrido(1,2-a:3',2'-d)imidazole	C10 H8 N4	184.075	8.736	Full match	No results	No results	378235	274714	402001	929448	358937	234794	484056	387896	320374	436858	243806	442735	1.11331	0.15486	0.917156	0.611111	0.068668
Com_2767_pos	2-Amino-6-[(3-carboxypropanoyl)amino]heptanedioic acid	C11 H18 N2 O7	290.111	1.314	Full match	No results	No results	2.20446e+06	2.16058e+06	2.01691e+06	2.91224e+06	3.27098e+06	3.52955e+06	2.79485e+06	4.69878e+06	2.46438e+06	3.95911e+06	2.77068e+06	2.54964e+06	0.836635	-0.25733	0.264184	0.666667	0.266453
Com_2768_pos	2-amino-5-oxocyclohex-1-enecarbonyl-CoA	C28 H43 N8 O18 P3 S	904.161	7.441	Full match	No results	No results	135967	137996	131032	158325	124331	153750	203779	228172	596149	449102	190404	387875	0.409344	-1.28861	0.0082309	1	1.1786
Com_276_pos	Seneciphylline	C18 H23 N O5	333.157	9.234	Full match	No results	No results	498906	774287	367613	459675	497539	502662	697693	796203	659943	531565	524298	718792	0.78928	-0.34139	0.0674999	0.861111	0.367899
Com_2772_pos	2-Amino-4-hydroxy-7,8-dihydro-6-pteridinecarboxamide	C7 H8 N6 O2	208.071	9.512	Full match	No results	No results	90368.9	59250.9	83028.3	93808.6	159298	89149.3	121353	42580.4	47787.8	75703.3	102630	49121.7	1.30905	0.388521	0.199659	0.694444	0.461451
Com_2773_pos	2-Amino-1,3,4-octadecanetriol	C18 H39 N O3	317.293	13.04	Full match	Full match	No results	1.24874e+07	9.87135e+06	1.13858e+07	1.16388e+07	1.08939e+07	1.27004e+07	1.21123e+07	1.28699e+07	1.15949e+07	1.4766e+07	1.1561e+07	1.3138e+07	0.907098	-0.14067	0.0994271	0.777778	0.142895
Com_2780_pos	285798GUS5	C21 H41 N5 O12	555.273	10.419	Full match	No results	No results	860457	1.62075e+06	1.34794e+06	1.44178e+06	1.34144e+06	800143	685240	834612	741396	1.28709e+06	582862	650992	1.55002	0.632289	0.0235017	0.916667	0.657896
Com_2785_pos	235BBF3K97	C20 H28	268.219	14.152	Full match	No results	No results	433089	291600	332517	1.24473e+06	1.39719e+06	207401	474897	403028	611047	1.01058e+06	4.32733e+07	381533	0.0846404	-3.56251	0.35307	0.666667	1.2044
Com_2790_pos	2-{4-[(6-Sulfanylhexyl)oxy]benzyl}-1H-isoindole-1,3(2H)-dione	C21 H23 N O3 S	369.14	8.808	Full match	No results	No results	110523	110359	99725.8	117661	117263	115949	150236	160310	140457	135833	133525	132088	0.787709	-0.344266	0.000172503	1	0.348909
Com_2791_pos	2-{3,5-Bis[(tritylsulfanyl)methyl]benzyl}-1H-isoindole-1,3(2H)-dione	C55 H43 N O2 S2	813.273	1.297	Full match	No results	No results	719989	798656	744678	756597	706444	864126	749740	688879	674058	700839	630897	686810	1.11117	0.15208	0.0217913	0.916667	0.153256
Com_2792_pos	2-{2-[4-(Trifluoromethyl)phenyl]ethyl}octanal	C17 H23 F3 O	300.17	13.85	Full match	No results	No results	242476	85523.9	229566	224981	101486	207871	113415	100322	95054	78854.6	135076	88408.8	1.7867	0.837296	0.041153	0.805556	0.758042
Com_2795_pos	2-{[3-(4-chlorophenyl)-3-oxo-1-phenylpropyl]thio}acetic acid	C17 H15 Cl O3 S	334.042	7.01	Full match	No results	No results	432438	426372	395749	466106	380110	471716	660433	796637	438201	512936	611747	626562	0.705465	-0.503353	0.00891842	0.944444	0.490965
Com_2796_pos	2-{[(Hexadecyloxy)(hydroxy)phosphoryl]oxy}-N,N,N-trimethylethanaminium	C21 H47 N O4 P	408.323	15.549	Full match	No results	No results	1.79382e+06	5.1843e+06	2.29342e+06	4.41206e+06	2.02701e+06	4.97646e+06	1.36282e+06	3.3734e+06	1.45434e+06	967328	1.14004e+06	1.2712e+06	2.16186	1.11227	0.0164922	0.916667	1.14851
Com_27_pos	WIN I(S)	C21 H28 N2 O3	356.209	14.384	Full match	No results	No results	6.25279e+06	5.16502e+06	5.314e+06	6.89789e+06	4.83212e+06	8.76616e+06	2.85475e+06	3.6133e+06	2.71793e+06	2.89611e+06	2.24696e+06	2.96265e+06	2.15294	1.10631	8.12294e-05	1	1.11128
Com_2808_pos	2-[Bis(2-methylphenyl)phosphino]-1-phenyl-1H-pyrrole	C24 H22 N P	355.149	6.821	Full match	No results	No results	272780	206529	176902	372385	307554	213102	508665	565006	560682	528723	415530	422115	0.516293	-0.953739	0.000889887	1	1.00786
Com_2832_pos	2-[(3Z,7Z)-4,8-Dimethyl-3,7-cyclodecadien-1-yl]acrylate	C15 H21 O2	233.154	13.321	Full match	No results	No results	2.62941e+06	2.05199e+06	1.74956e+06	2.76362e+06	2.09471e+06	2.47822e+06	2.84655e+06	1.87682e+06	1.904e+06	2.80907e+06	1.19273e+07	2.24521e+06	0.583149	-0.778064	0.364994	0.638889	0.423641
Com_2837_pos	2-[(2Z)-2-Buten-2-yl(pentafluorophenyl)boryl]-N,N-dimethylaniline	C18 H17 B F5 N	353.137	8.387	Full match	No results	No results	620698	394347	388918	775919	4.28764e+06	287313	564588	382614	444511	484697	422430	475689	2.43459	1.28368	0.387693	0.555556	0.557247
Com_2843_pos	2-[(2-Chlorophenyl)sulfanyl]acetohydrazide	C8 H9 Cl N2 O S	216.013	2.095	Full match	No results	No results	72224.3	76540.1	128699	142327	65920.8	75603.8	161212	53490.2	79924.5	90988.5	90184.6	81758.6	1.00674	0.00968621	0.942612	0.611111	0.105228
Com_2847_pos	2,6-Diisopropyl-4-trifluoroacetyl anisole	C15 H19 F3 O2	288.134	9.971	Full match	No results	No results	3.15627e+06	587672	440015	3.28332e+06	1.47631e+06	3.27018e+06	375631	327509	331857	343243	296339	365030	5.98829	2.58214	0.00961012	1	2.22354
Com_284_pos	Scopoletin	C10 H8 O4	192.042	7.183	Full match	Full match	Not the top hit	5.23308e+07	2.16503e+07	9.67759e+07	6.36396e+07	1.25556e+07	6.47337e+07	2.84797e+08	1.10273e+08	2.99449e+08	1.44562e+08	5.95316e+08	3.04075e+08	0.179287	-2.47966	0.00144355	1	2.62504
Com_2853_pos	2,6-Diisopropyl-4-(4',4',4'-trifluoro-3'-methoxy-but-2'-enyl)anisole	C18 H25 F3 O2	330.18	12.55	Full match	No results	No results	2.14646e+06	1.54028e+06	2.45787e+06	2.22848e+06	1.80826e+06	2.65198e+06	1.87743e+06	1.82416e+06	939770	1.43433e+06	1.80591e+06	2.39424e+06	1.24888	0.320637	0.148364	0.75	0.36233
Com_2857_pos	2,6-Dichloro-1,4-benzenediamine	C6 H6 Cl2 N2	175.99	1.003	Full match	No results	No results	2.27545e+06	2.02204e+06	2.28775e+06	1.82888e+06	2.20519e+06	3.30755e+06	1.82645e+06	1.16397e+06	1.20936e+06	915710	954209	964049	1.98001	0.985504	0.0004844	1	1.02262
Com_285_pos	Schweinfurthin B	C35 H46 O6	562.332	10.117	Full match	No results	No results	791121	1.91332e+06	598489	1.12875e+06	1.93207e+06	798709	1.27511e+06	996716	1.43897e+06	1.02669e+06	510424	1.88574e+06	1.00404	0.00581702	0.935	0.5	0.0358698
Com_2864_pos	2,5-Difluoro-4'-methoxybiphenyl	C13 H10 F2 O	220.069	9	Full match	No results	No results	145210	157475	218175	99453.4	357277	140381	141225	187015	94241	148240	60380.2	71078.7	1.59214	0.670971	0.103766	0.75	0.674056
Com_2867_pos	2,4-Hexadiyn-1-yl 3-[dimethyl(2-methyl-2-propanyl)silyl]-2-propynoate	C15 H20 O2 Si	260.123	6.807	Full match	No results	No results	8.31211e+06	6.47053e+06	8.07435e+06	1.37416e+07	1.43687e+07	1.01186e+07	7.25887e+06	7.69339e+06	6.27397e+06	7.59281e+06	7.01229e+06	7.12106e+06	1.42218	0.508101	0.0595513	0.861111	0.46572
Com_286_pos	Schisantherin A	C30 H32 O9	536.203	8.876	Full match	No results	No results	291157	261158	220098	271898	600374	230586	326371	388681	279329	7.65458e+06	4.95263e+06	1.92572e+06	0.120772	-3.04964	0.0686769	0.888889	2.03703
Com_2871_pos	2,4-Dinitrophenyl beta-D-mannopyranoside	C12 H14 N2 O10	346.066	8.015	Full match	No results	No results	1.71872e+07	1.45395e+07	1.34686e+07	1.59715e+07	1.31087e+07	8.26853e+06	1.87013e+07	4.42319e+07	2.64452e+07	2.3177e+07	2.90136e+07	2.61297e+07	0.492217	-1.02263	0.00128461	1	1.02665
Com_2872_pos	2,4-Dinitro-3'-nitrodiphenyl ether	C12 H7 N3 O7	305.029	1.33	Full match	No results	No results	3.76504e+06	3.16933e+06	4.27088e+06	3.6355e+06	826081	1.03242e+07	519473	322477	683032	264382	464550	604676	9.09224	3.18464	0.000875895	1	2.96768
Com_2874_pos	2,4-Dichloro-3-methoxy-5-methylphenyl beta-D-glucopyranoside	C14 H18 Cl2 O7	368.042	7.956	Full match	No results	No results	2.7249e+06	4.58473e+06	1.50717e+07	2.687e+06	308385	5.54697e+06	1.38485e+06	3.54682e+06	4.05844e+06	1.11782e+07	8.67105e+06	3.34182e+06	0.960923	-0.0575078	0.597675	0.555556	0.501771
Com_2876_pos	2,4-Diacetylphloroglucinol	C10 H10 O5	210.053	1.323	Full match	No results	No results	1.97975e+07	2.08739e+07	2.0895e+07	4.57722e+07	2.33006e+07	1.85795e+07	5.35764e+07	3.22913e+07	8.77053e+07	4.58308e+07	1.0896e+08	5.71825e+07	0.387032	-1.36948	0.00253638	0.972222	1.35353
Com_2877_pos	2,4-DB	C10 H10 Cl2 O3	248	8.961	Full match	No results	No results	2.49119e+06	4.35056e+06	1.70921e+06	2.36814e+06	1.07704e+07	1.08589e+06	3.57874e+06	5.92431e+06	2.22278e+06	2.46545e+06	2.32423e+06	1.81186e+06	1.2427	0.313478	0.98349	0.5	0.0555899
Com_2878_pos	2,4-Bis[(E)-(4-nitrophenyl)diazenyl]-1,3-benzenediol	C18 H12 N6 O6	408.082	8.721	Full match	No results	No results	1.58418e+06	883710	2.4859e+06	2.15473e+06	600548	1.75551e+06	1.13911e+06	3.10566e+06	1.40015e+06	1.28912e+06	1.16778e+06	762354	1.06773	0.0945528	0.855251	0.583333	0.144762
Com_2881_pos	2,3-Di-O-acetyl-1,5-anhydro-4-deoxypent-4-enitol	C9 H12 O5	200.068	6.701	Full match	No results	No results	1.76275e+06	1.55734e+06	1.61173e+06	1.65221e+06	3.95847e+06	1.28456e+06	1.38089e+06	2.02218e+06	1.93095e+06	2.16236e+06	1.4703e+06	1.41238e+06	1.13951	0.188415	0.703317	0.5	0.128404
Com_2883_pos	2,3-Dimethoxy-5-methyl-6-(3-methyl-2-buten-1-yl)-1,4-benzenediol	C14 H20 O4	252.135	12.225	Full match	No results	No results	559903	484914	510085	630643	658214	483233	421762	438670	466819	475623	527943	339546	1.2459	0.317183	0.0224756	0.916667	0.330048
Com_2890_pos	2,3,9,10-Tetrahydroxy-5,6-dihydroisoquinolino[3,2-a]isoquinolinium	C17 H14 N O4	296.091	10.367	Full match	No results	No results	1.39608e+06	1.0649e+06	289362	2.12393e+06	1.60193e+06	1.25295e+06	2.52261e+06	5.51014e+06	6.28686e+06	6.69104e+06	2.40703e+06	4.00971e+06	0.281804	-1.82724	0.00372382	1	1.97589
Com_2892_pos	2,3,4,5-tetrahydrodipicolinic acid	C7 H9 N O4	171.053	1.481	Full match	No results	No results	3.07638e+07	3.93018e+07	9.9704e+06	2.22303e+07	1.3147e+08	1.38585e+07	1.62255e+07	1.82797e+07	2.11312e+07	3.0254e+07	7.55546e+06	2.98914e+07	2.00747	1.00538	0.369043	0.666667	0.604092
Com_28_pos	VV4325500	C18 H16 O Si	276.097	8.037	Full match	No results	No results	769980	545134	928299	462475	2.76438e+06	597568	685852	734336	401726	490321	538648	413387	1.85886	0.894422	0.173265	0.777778	0.640123
Com_2902_pos	2,2,2-Trifluoro-1-p-tolyl-ethanone	C9 H7 F3 O	188.045	9.045	Full match	No results	No results	657657	1.50063e+06	788082	630200	2.24905e+06	813689	647578	727344	502891	446792	556327	758469	1.82429	0.867331	0.0643789	0.861111	0.733753
Com_2904_pos	2-(Trifluoroacetyl)-1,2,3,4-tetrahydroisoquinoline	C11 H10 F3 N O	229.072	8.413	Full match	No results	No results	2.2907e+06	3.36149e+06	2.50352e+06	1.4674e+06	6.561e+06	1.95369e+06	701202	2.12386e+06	1.26198e+06	2.05554e+06	1.07457e+06	901337	2.23413	1.15972	0.0215667	0.888889	1.13229
Com_2905_pos	2-(Diphenylphosphino)-1-(2-methoxyphenyl)-1H-pyrrole	C23 H20 N O P	357.129	10.134	Full match	No results	No results	757677	731914	634977	690243	585566	526034	991203	1.15834e+06	988316	681160	700747	902389	0.724142	-0.465655	0.0146794	0.861111	0.459537
Com_2907_pos	2-(Diphenylphosphino)-1-(2-methoxyphenyl)-1H-imidazole	C22 H19 N2 O P	358.124	6.042	Full match	No results	No results	85379.1	119658	58233.3	119085	92265	78867.8	76890.1	65367.1	106441	87355.9	67045.9	127382	1.04337	0.0612494	0.788603	0.555556	0.0882175
Com_2908_pos	2-(Difluoromethyl)-9,9-dimethyl-9H-fluorene	C16 H14 F2	244.107	9.017	Full match	No results	No results	1.36112e+07	2.19889e+06	3.25929e+06	1.73858e+07	8.60229e+06	1.45547e+07	1.04905e+06	826523	906967	688568	1.11719e+06	1.51278e+06	9.77075	3.28847	0.00141788	1	3.02755
Com_2912_pos	2-(Benzyloxy)-5-fluoro-2'-methoxy-1,1'-binaphthalene	C28 H21 F O2	408.154	11.821	Full match	No results	No results	4.89983e+06	3.60392e+06	4.58514e+06	3.2348e+06	3.8572e+06	4.08683e+06	3.84628e+06	6.25609e+06	6.96886e+06	3.77871e+06	3.94676e+06	3.22092e+06	0.866159	-0.207296	0.456254	0.472222	0.164154
Com_2919_pos	2-(4-Phenyl-2-butanyl)thiophene	C14 H16 S	216.097	11.714	Full match	No results	No results	147034	153634	136525	139638	136074	126535	276534	239173	196159	117726	163633	183020	0.71366	-0.48669	0.055392	0.833333	0.453669
Com_291_pos	Schisandrin C	C22 H24 O6	384.157	9.529	Full match	No results	No results	1.40218e+06	1.45877e+06	1.22458e+07	1.13726e+07	1.294e+06	1.01094e+06	1.61892e+07	1.34593e+06	1.3778e+07	1.8861e+06	1.43643e+06	1.95692e+06	0.786615	-0.34627	0.723992	0.694444	0.430331
Com_2925_pos	2-(4-Hydroxyphenyl)-4,5-dimethoxy-1H-isoindole-1,3(2H)-dione	C16 H13 N O5	299.079	7.819	Full match	No results	No results	781448	583621	377595	715773	191139	1.18445e+06	249204	291403	306496	298224	231616	233485	2.38075	1.25142	0.0382721	0.833333	1.07169
Com_2930_pos	2-(4-Aminophenyl)acetohydrazide	C8 H11 N3 O	165.09	12.223	Full match	No results	No results	394105	374646	1.78955e+06	382765	328507	307380	320089	269064	233400	320566	295774	259281	2.10635	1.07475	0.124007	0.944444	0.74703
Com_2955_pos	2-(3-(2-((Tributylstannyl)methoxy)phenyl)propyl)isoindoline-1,3-dione	C30 H43 N O3 Sn	585.228	10.329	Full match	No results	No results	913191	750167	1.49006e+06	873084	722727	867890	1.74558e+06	804511	1.37321e+06	1.16827e+06	771296	1.14723e+06	0.801291	-0.319602	0.231596	0.694444	0.348194
Com_2958_pos	2-(2,4-Diphenyl-4-penten-1-yl)-4,4,5,5-tetramethyl-1,3,2-dioxaborolane	C23 H29 B O2	348.227	14.24	Full match	No results	No results	298790	414601	267770	315406	275629	379408	341395	331606	257217	238757	298271	202370	1.16889	0.225144	0.177079	0.722222	0.234516
Com_295_pos	SB-243213	C22 H19 F3 N4 O2	428.145	8.613	Full match	No results	No results	882337	747823	864204	804993	304957	774953	821944	660133	810155	711154	1.2028e+06	591341	0.912818	-0.131601	0.553665	0.527778	0.177616
Com_2960_pos	2-(1H-1,2,3-Triazol-4-yl)-2-propanol	C5 H9 N3 O	127.074	12.034	Full match	No results	No results	1.31726e+07	1.28855e+07	9.37357e+06	1.21903e+07	2.05775e+07	1.05317e+07	8.89536e+06	4.72967e+06	2.10141e+06	4.4993e+06	5.90992e+06	1.00161e+07	2.1778	1.12287	0.0110773	0.972222	1.27053
Com_2963_pos	2-(1,5-Diphenyl-3-pentanyl)-4,4,5,5-tetramethyl-1,3,2-dioxaborolane	C23 H31 B O2	350.242	14.9	Full match	No results	No results	884202	1.02063e+06	799508	1.2763e+06	846217	1.17441e+06	1.20965e+06	3.04578e+06	981476	793638	800810	1.03634e+06	0.762774	-0.390673	0.491652	0.527778	0.250562
Com_2965_pos	1-Tryptophyl-2-pyrrolidinecarbonitrile	C16 H18 N4 O	282.149	11.204	Full match	No results	No results	1.64195e+06	1.26622e+06	2.37538e+06	1.28317e+06	1.1378e+06	1.03517e+06	1.01826e+06	1.87608e+06	1.20984e+06	1.27578e+06	907372	833189	1.2274	0.295601	0.267941	0.722222	0.298105
Com_2968_pos	1-sec-Butyl-3-(trifluoromethoxy)benzene	C11 H13 F3 O	218.092	9.172	Full match	No results	No results	1.24419e+06	1.76625e+06	2.78093e+06	3.16036e+06	7.69485e+06	2.28407e+06	1.25328e+06	1.0479e+06	1.7065e+06	1.14692e+06	1.92749e+06	1.36097e+06	2.24216	1.16489	0.0500258	0.861111	0.961872
Com_296_pos	SB-206553	C17 H16 N4 O	292.131	9.067	Full match	No results	No results	2.37195e+06	1.89335e+06	2.23709e+06	6.82499e+07	1.46638e+06	1.51422e+06	3.14694e+06	2.98244e+06	2.84663e+06	2.95834e+06	2.63499e+06	3.98794e+06	4.18881	2.06654	0.874544	0.833333	0.422996
Com_2971_pos	1-Piperideine	C5 H9 N	83.0736	1.13	Full match	No results	No results	2.10362e+07	2.29601e+07	1.64939e+07	3.41706e+07	1.40284e+08	1.36623e+07	1.50026e+07	1.89411e+07	2.0409e+07	4.51365e+07	3.2143e+07	1.71496e+07	1.67095	0.74067	0.594136	0.555556	0.367697
Com_2973_pos	1-Oxo-2,3-dihydro-1H-benzo[f]thiochromene-3-carboxylic acid	C14 H10 O3 S	258.035	1.48	Full match	No results	No results	566851	421984	194065	422761	268094	239652	245988	233066	280077	195831	352964	471341	1.1878	0.248288	0.505205	0.583333	0.21766
Com_2977_pos	1-O-Phosphonopentitol	C5 H13 O8 P	232.035	6.192	Full match	No results	No results	208747	155908	91117.2	98381.8	181388	140170	111095	100690	86373.1	109083	136624	94554.1	1.37169	0.455954	0.0999967	0.75	0.415088
Com_2979_pos	1-Oleoyl-rac-glycerol	C21 H40 O4	356.292	15.168	Full match	No results	No results	6.57365e+06	9.42479e+06	1.10987e+07	1.35731e+07	6.73498e+06	1.72263e+07	1.01776e+07	2.1669e+07	1.22113e+07	8.78177e+06	6.42954e+06	9.44616e+06	0.94057	-0.0883927	0.840874	0.5	0.122572
Com_2980_pos	1-Octen-3-yl 6-O-beta-D-xylopyranosyl-beta-D-glucopyranoside	C19 H34 O10	422.215	10.795	Full match	No results	No results	2.03416e+07	2.27391e+07	2.093e+07	1.70635e+07	3.3487e+07	3.49114e+07	8.34151e+07	3.33018e+07	3.55846e+07	1.54381e+07	2.36502e+07	1.12039e+08	0.492612	-1.02148	0.170951	0.722222	0.80251
Com_2981_pos	1-O-Acetylbritannilactone 1-O-乙酰旋覆花内酯	C17 H24 O5	308.16	11.664	No match	No results	Invalid mass	2.17847e+07	2.60218e+07	6.92012e+06	3.76284e+06	7.51593e+07	1.27281e+07	1.53207e+07	2.38645e+07	1.4081e+07	1.67548e+07	1.05507e+07	1.63102e+07	1.51088	0.595386	0.985703	0.5	0.0904167
Com_2988_pos	1-Nitro-7-hydroxy-8-glutathionyl-7,8-dihydronaphthalene	C20 H24 N4 O9 S	496.124	10.997	Full match	No results	No results	140844	167390	97080.4	161994	111329	137102	152010	210733	203301	216285	120323	154334	0.77176	-0.373776	0.077375	0.777778	0.384133
Com_2989_pos	1-Naphthyl glucuronide	C16 H16 O7	320.089	8.097	Full match	No results	No results	671145	1.09043e+06	2.23187e+06	662674	733898	1.00173e+06	4.94048e+06	3.8532e+06	2.17771e+06	2.37735e+06	3.12811e+06	5.26844e+06	0.293937	-1.76642	0.000429413	0.972222	1.88421
Com_2991_pos	1-Methoxy-4-methyl-2-(1-phenyl-2-propyn-1-yl)benzene	C17 H16 O	236.119	10.4	Full match	No results	No results	1.59908e+06	3.04465e+06	1.15731e+06	1.88307e+06	5.6258e+06	1.15141e+06	1.65239e+06	2.58124e+06	914726	1.6248e+06	519168	725256	1.8037	0.85096	0.142131	0.722222	0.829967
Com_2993_pos	1-Hydroxy-1-(octanoyloxy)-2-propanyl nonanoate	C20 H38 O5	358.271	13.892	Full match	No results	No results	296985	238495	230092	247246	215849	299386	270414	319699	261614	354848	272507	283908	0.86674	-0.206328	0.0775939	0.777778	0.212949
Com_2994_pos	1-hexadecanoyl-sn-glycero-3-phosphoethanolamine	C21 H44 N O7 P	453.285	14.746	Full match	No results	No results	3.46471e+06	4.99568e+06	5.31821e+06	5.13021e+06	4.46636e+06	5.47327e+06	8.36915e+06	1.41142e+07	6.20455e+06	4.93912e+06	4.15598e+06	3.89479e+06	0.692178	-0.530785	0.245903	0.611111	0.397606
Com_2995_pos	1-HEPTENYLBENZENE	C13 H18	174.141	10.82	Full match	No results	No results	1.07741e+07	3.36435e+07	6.07053e+06	1.70642e+07	1.16106e+08	1.22821e+07	1.7042e+07	3.21238e+07	1.59759e+07	1.90818e+07	8.5896e+06	1.53442e+07	1.81163	0.857285	0.756686	0.5	0.273537
Com_2997_pos	1D-myo-inositol 2-(L-cysteinylamino)-2-deoxy-alpha-D-glucopyranoside	C15 H28 N2 O11 S	444.14	9.547	Full match	No results	No results	1.94707e+07	1.49734e+07	1.22705e+07	5.59727e+06	6.7282e+06	1.49178e+07	1.51664e+07	1.68795e+07	1.19152e+07	1.97048e+07	1.37998e+07	1.36721e+07	0.811495	-0.301346	0.225149	0.666667	0.438101
Com_2998_pos	1D-myo-Inositol 1,2-cyclic phosphate	C6 H11 O8 P	242.019	1.325	Full match	No results	No results	2.32377e+06	2.17398e+06	2.88375e+06	2.61086e+06	1.99633e+06	2.25241e+06	4.54842e+06	5.3795e+06	2.6492e+06	1.01278e+07	7.58015e+06	5.84573e+06	0.394154	-1.34317	0.00490586	0.972222	1.25631
Com_2999_pos	1-Deoxy-5-O-phosphonopent-2-ulose	C5 H11 O7 P	214.024	8.662	Full match	No results	No results	2.62891e+08	1.92105e+08	2.28509e+08	1.82898e+08	5.78361e+08	1.54677e+08	1.65328e+08	1.88857e+08	1.28288e+08	1.15218e+08	1.35628e+08	9.71128e+07	1.92603	0.945634	0.0306406	0.916667	0.840341
Com_299_pos	SB 224289	C32 H32 N4 O3	520.25	10.366	Full match	No results	No results	3.30418e+06	2.78137e+06	1.04317e+06	2.32167e+06	2.04107e+06	2.52999e+06	5.2784e+06	4.0359e+06	3.00242e+06	2.69905e+06	2.53726e+06	6.89473e+06	0.573527	-0.802066	0.0404022	0.861111	0.804931
Com_300_pos	saurucinol A	C41 H46 O12	730.301	8.351	Full match	No results	No results	208966	650767	361082	192004	543771	213951	521501	342359	682970	395687	532164	650053	0.694632	-0.525679	0.101651	0.722222	0.676804
Com_3011_pos	1-Benzyloxy-4-(difluoromethyl)benzene	C14 H12 F2 O	234.087	12.635	Full match	No results	No results	1.46625e+06	1.35557e+06	1.60868e+06	1.77729e+06	1.20042e+06	2.06296e+06	726580	948934	921275	951376	1.04604e+06	1.265e+06	1.61646	0.692837	0.001314	0.972222	0.706064
Com_3013_pos	1-Benzothiophen-3-yl(4-methylphenyl)methanone	C16 H12 O S	252.061	6.568	Full match	No results	No results	584489	883173	489921	566280	1.0692e+06	242654	618171	454646	446578	750337	163276	412195	1.34814	0.430965	0.351145	0.694444	0.432598
Com_3016_pos	1-aminobutylphosphonic acid	C4 H12 N O3 P	153.055	10.972	Full match	No results	No results	370700	159270	311974	80513.1	41513.8	116787	142384	75943	163361	105430	81391.5	195585	1.41443	0.500219	0.70353	0.555556	0.321136
Com_301_pos	Sarmentosin	C11 H17 N O7	275.1	1.481	Full match	No results	No results	4.37338e+06	5.27151e+06	3.02297e+06	7.66095e+06	3.10171e+06	3.82088e+06	1.61615e+07	7.55798e+06	1.17736e+07	1.20625e+07	3.24126e+06	1.03405e+07	0.445741	-1.16572	0.0230762	0.861111	1.10709
Com_3020_pos	1-Allyl-2,2-difluoro-1,2,3,4-tetrahydro-1-naphthalenol	C13 H14 F2 O	224.102	10.346	Full match	No results	No results	1.78788e+07	1.70226e+07	1.1643e+07	4.33989e+06	8.61259e+07	9.18045e+06	3.30505e+07	1.96374e+07	9.75245e+06	1.32315e+07	9.90836e+06	1.06338e+07	1.51943	0.603531	0.909051	0.472222	0.270543
Com_3021_pos	1-Acetoxypinoresinol	C22 H24 O8	416.147	11.54	Full match	No results	No results	76658.9	110928	36289.5	39438.2	134612	80191.5	113135	150162	153987	57584.9	67756.6	99255.5	0.74487	-0.42494	0.24395	0.694444	0.502349
Com_3025_pos	19-Nortestosterone	C18 H26 O2	274.193	13.548	Full match	Full match	No results	4.12726e+06	4.14238e+06	8.14247e+06	5.29789e+06	6.80245e+06	3.31665e+06	4.6649e+06	3.32876e+06	2.91924e+06	2.63692e+06	3.26316e+06	6.09421e+06	1.38948	0.474546	0.117679	0.777778	0.484298
Com_3028_pos	17-Propyl-5alpha-androst-2-en-17beta-ol	C22 H36 O	316.277	12.347	Full match	No results	No results	2.84051e+06	3.08117e+06	2.00737e+06	1.84722e+06	2.20421e+06	1.85231e+06	3.70207e+06	3.23232e+06	2.84922e+06	2.25441e+06	1.83532e+06	2.32756e+06	0.853828	-0.227983	0.30173	0.694444	0.234482
Com_302_pos	Sarmentoloside	C29 H44 O11	568.286	12.971	Full match	No results	No results	170144	244256	198707	262098	479819	218929	279425	313054	361911	255951	172134	262570	0.956784	-0.0637353	0.667492	0.694444	0.123852
Com_3032_pos	16alpha-Bromo-17beta-estradiol	C18 H23 Br O2	350.089	6.391	Full match	No results	No results	568200	865047	336989	819243	161340	777245	263433	781986	279924	712924	612446	241617	1.2198	0.286644	0.635602	0.638889	0.371692
Com_3033_pos	16,17-diacetoxy-9,13-deacetoxyxenicin 4	C28 H38 O9	518.249	11.688	Full match	No results	No results	3.89592e+07	9.71685e+06	9.72539e+06	1.3065e+07	8.77248e+06	4.75691e+06	1.37427e+07	8.57322e+06	2.0555e+07	1.40535e+07	3.10128e+07	7.33745e+06	0.892113	-0.164702	0.544783	0.611111	0.331728
Com_3034_pos	15beta-Hydroxy-7alpha-mercapto-pregn-4-ene-3,20-dione 7-acetate	C23 H32 O4 S	404.204	10.637	Full match	No results	No results	3.79814e+06	2.98803e+06	1.4992e+06	2.03108e+06	1.54862e+06	3.8229e+06	1.44678e+07	1.09832e+07	4.89635e+06	2.82676e+06	2.87455e+06	1.68449e+07	0.296595	-1.75343	0.0243415	0.833333	1.55214
Com_303_pos	Saphenamycin	C23 H18 N2 O5	402.12	11.293	Full match	No results	No results	2.91009e+06	1.7706e+06	3.76592e+06	1.57575e+06	1.39652e+06	2.06959e+06	3.24125e+06	2.34106e+06	2.79541e+06	2.05364e+06	2.86768e+06	2.38629e+06	0.859941	-0.21769	0.27201	0.666667	0.337332
Com_3042_pos	13-Dihydrocarminomycin	C26 H29 N O10	515.181	8.866	Full match	No results	No results	89800.4	75757.4	63248.7	87074	130134	67165.7	376268	133106	302011	291033	154570	257198	0.338915	-1.561	0.000610641	1	1.54525
Com_3043_pos	13-apo-beta-carotenone	C18 H26 O	258.198	12.169	Full match	No results	No results	589471	507075	524242	1.18524e+06	716995	687458	663347	813221	769566	1.25897e+06	2.4908e+06	565680	0.641685	-0.640063	0.211163	0.75	0.531053
Com_3045_pos	13(S)-HPODE	C18 H32 O4	312.23	13.279	Full match	No results	No results	2.25886e+07	1.9145e+07	2.21482e+07	2.36677e+07	2.8073e+07	2.81523e+07	1.74174e+07	1.85112e+07	1.35726e+07	1.25588e+07	2.64714e+07	1.05e+07	1.45181	0.537854	0.0275359	0.888889	0.60284
Com_3046_pos	12-Hydroxylauric acid	C12 H24 O3	216.172	12.403	Full match	No results	No results	5.14722e+07	3.56385e+07	1.51866e+08	7.82093e+07	1.97173e+07	6.25789e+07	2.11346e+08	2.31689e+07	4.47226e+07	3.18363e+07	1.32854e+08	1.70503e+08	0.650165	-0.621122	0.552435	0.583333	0.599053
Com_3049_pos	12-(2-Cyclopenten-1-yl)-2-dodecanone	C17 H30 O	250.23	14.181	Full match	No results	No results	3.51653e+06	2.03224e+06	5.14765e+06	4.9078e+06	4.36182e+06	1.22381e+06	9.78406e+06	2.58437e+06	7.38989e+06	6.56347e+06	3.23162e+06	8.47025e+06	0.557281	-0.843524	0.0967202	0.777778	0.888698
Com_3053_pos	11-O-Demethyl-7-methoxypradimicinone II	C28 H23 N O12	565.12	7.212	Full match	No results	No results	1.38296e+06	1.33844e+06	745357	693993	836405	537469	5.60637e+06	1.82869e+06	2.28591e+06	2.64035e+06	4.53731e+06	3.33165e+06	0.273582	-1.86996	0.000262466	1	1.8994
Com_3057_pos	104-1	C25 H24 O9	468.14	9.953	Full match	No results	No results	202817	148410	112147	230310	154023	111958	393507	334193	203443	286085	274825	209505	0.563992	-0.826253	0.00481101	0.944444	0.854406
Com_3059_pos	100-2	C31 H36 O12	600.22	9.944	Full match	No results	No results	5.18685e+06	2.18102e+06	2.13006e+06	2.69845e+06	2.49634e+06	1.13624e+07	3.147e+06	2.28001e+06	2.82329e+06	2.34801e+06	2.54835e+06	2.51115e+06	1.66403	0.734685	0.321497	0.5	0.444127
Com_3064_pos	1-{5-[2-(3-Methyl-3-buten-1-yl)phenyl]-2-thienyl}ethanone	C17 H18 O S	270.108	12.166	Full match	No results	No results	265252	262996	176754	331542	184192	253199	253271	127678	285026	87546.9	275033	149380	1.25129	0.323412	0.227418	0.638889	0.428501
Com_3066_pos	1-{1-[(4-Methylphenyl)sulfonyl]-1H-indol-3-yl}-3-phenyl-1-propanone	C24 H21 N O3 S	403.126	7.807	Full match	No results	No results	281393	461151	124610	680425	1.08081e+06	147255	317382	206717	141979	456344	256680	151595	1.81332	0.858633	0.348962	0.638889	0.60297
Com_3071_pos	1-[4-Amino-5-(2-cyano-1-pyrrolidinyl)-5-oxopentyl]guanidine	C11 H20 N6 O	252.17	11.614	Full match	No results	No results	1.33316e+07	1.25677e+07	4.93701e+06	8.90407e+06	2.57499e+07	6.45005e+06	8.14614e+06	1.01899e+07	6.28256e+06	7.54905e+06	4.90134e+06	5.61651e+06	1.68536	0.753055	0.169238	0.75	0.596534
Com_3075_pos	1-[2-(2,2'-Bipyridin-5-yl)phenyl]-3-cyclohexylthiourea	C23 H24 N4 S	388.17	7.674	Full match	No results	No results	5.53042e+07	8.10465e+07	2.27989e+07	5.66118e+07	6.31776e+07	4.70219e+07	1.03356e+08	9.59966e+07	1.41101e+08	1.38089e+08	7.89008e+07	1.60961e+08	0.453729	-1.1401	0.00372559	0.972222	1.21369
Com_3079_pos	1-[2-(2,2'-Bipyridin-5-yl)phenyl]-3-[4-(trifluoromethyl)phenyl]urea	C24 H17 F3 N4 O	434.134	8.9	Full match	No results	No results	1.06712e+06	1.51129e+06	55641.1	1.46499e+06	1.82366e+06	861958	1.43426e+06	2.94974e+06	1.86971e+06	2.09624e+06	2.29742e+06	1.76954e+06	0.546404	-0.87196	0.133584	0.888889	1.44442
Com_3081_pos	1-[2-(1,3-Pentadiyn-1-yl)phenyl]-3-(trimethylsilyl)-2-propyn-1-one	C17 H16 O Si	264.097	10.079	Full match	No results	No results	1.0625e+06	1.32023e+06	990122	748942	1.41815e+06	1.1241e+06	573768	1.00774e+06	479492	447489	722830	516144	1.77828	0.830481	0.0037507	0.944444	0.876222
Com_3091_pos	1,5-DAN	C10 H10 N2	158.085	6.578	Full match	No results	No results	7.55077e+07	9.53843e+07	1.28371e+07	1.21001e+08	2.52372e+08	3.08763e+07	5.83374e+07	7.33909e+07	8.67834e+07	8.84035e+07	1.47571e+08	8.61858e+07	1.0875	0.121009	0.582478	0.5	0.44955
Com_3094_pos	1,4-Dihydroxy-2-naphthoic acid	C11 H8 O4	204.042	7.069	Full match	No results	No results	456675	1.33087e+06	969668	2.1691e+06	1.45964e+06	1.4574e+06	4.6723e+06	1.69735e+07	9.20093e+06	9.69249e+06	4.06971e+06	5.79966e+06	0.155596	-2.68413	0.000139562	1	2.70209
Com_3099_pos	1,3-Dimethyl-7-(trimethylsilyl)fluoreno[2,3-c]chromen-8(6H)-one	C25 H24 O2 Si	384.154	10.284	Full match	No results	No results	2.3731e+06	3.90048e+06	2.65132e+06	2.35029e+06	5.13944e+06	1.55098e+06	2.55155e+06	5.54267e+06	1.09268e+07	2.96547e+06	1.77434e+06	8.47282e+06	0.557356	-0.84333	0.221273	0.722222	0.664255
Com_309_pos	Salvianolic acid A	C26 H22 O10	494.119	10.85	Full match	No results	No results	200835	253656	397615	325355	185382	424510	209492	299184	272793	260828	193730	193406	1.25039	0.322382	0.278811	0.638889	0.286102
Com_30_pos	Vitamin A	C20 H30 O	286.229	14.151	Full match	No results	No results	642814	438378	540092	1.4116e+06	1.78724e+06	455250	771746	680083	882537	958551	5.2945e+07	428331	0.0930954	-3.42515	0.411479	0.611111	1.00107
Com_3105_pos	1,2-Cyclohexanediol	C6 H12 O2	116.084	8.058	Full match	No results	No results	546947	335213	640376	423884	293794	498951	659224	731173	425423	588805	713288	381569	0.782734	-0.353405	0.161105	0.777778	0.372394
Com_3106_pos	1,2,4-Trihydroxyanthraquinone	C14 H8 O5	256.037	7.058	Full match	No results	No results	260727	348526	208819	691470	855807	477833	761199	2.84043e+06	1.78234e+06	2.7538e+06	1.00333e+06	895809	0.283273	-1.81974	0.00343389	0.972222	1.84867
Com_3108_pos	1,1'-binaphthyl-2,2'-dicarboxylic acid	C22 H14 O4	342.089	7.998	Full match	No results	No results	176080	107563	104074	110960	101098	104250	879266	273477	312356	197398	201782	359152	0.316639	-1.65909	0.00448747	1	1.53369
Com_310_pos	salirasib	C22 H30 O2 S	358.196	10.425	Full match	No results	No results	4.34553e+07	3.68711e+07	1.80246e+07	2.45506e+07	1.27411e+07	4.49736e+07	1.2531e+08	7.11676e+07	5.04703e+07	3.28659e+07	4.04022e+07	1.696e+08	0.368743	-1.43931	0.0223307	0.861111	1.37285
Com_3110_pos	1,1':4',1''-Terphenyl-2-ylboronic acid	C18 H15 B O2	274.118	10.161	Full match	No results	No results	1.4212e+06	1.83696e+06	1.3567e+06	1.73471e+06	1.75695e+06	1.46509e+06	1.85741e+06	2.1185e+06	1.2573e+06	1.55194e+06	1.18754e+06	1.4086e+06	1.02029	0.0289758	0.751537	0.555556	0.055479
Com_3113_pos	1,1,1-Trifluoro-2-phenyl-4-penten-2-ol	C11 H11 F3 O	216.076	9.244	Full match	No results	No results	779985	1.49997e+06	704403	813632	2.73723e+06	982472	895128	1.33757e+06	846695	1.2915e+06	670485	1.05517e+06	1.23311	0.302296	0.654217	0.5	0.176346
Com_3116_pos	1,1,1-Trifluoro-2-(3-furyl)-4-penten-2-ol	C9 H9 F3 O2	206.056	11.179	Full match	No results	No results	196712	179882	157629	194789	229351	180056	222728	208403	225637	247603	190995	219678	0.865688	-0.208081	0.0412162	0.805556	0.216673
Com_3117_pos	1,1,1-Trifluoro-2-(2-methoxyphenyl)-3,4-pentadien-2-ol	C12 H11 F3 O2	244.071	11.636	Full match	No results	No results	1.08345e+08	1.03453e+08	1.15142e+08	1.25152e+08	1.00141e+08	1.2678e+08	9.77835e+07	8.30157e+07	7.8392e+07	8.90606e+07	9.24344e+07	9.40531e+07	1.2698	0.344605	0.00116397	1	0.348753
Com_3119_pos	1,1',1'',1'''-(1,1,2,2-Ethenetetrayl)tetrakis(4-nitrobenzene)	C26 H16 N4 O8	512.096	6.689	Full match	No results	No results	1.98344e+06	1.99566e+06	1.15738e+06	790747	909396	883293	8.16419e+06	2.06355e+06	3.70789e+06	2.49737e+06	4.06628e+06	4.93979e+06	0.303466	-1.72039	0.00135384	1	1.74362
Com_3123_pos	1-(sn-glycero-3-phospho)-1D-myo-inositol	C9 H19 O11 P	334.066	1.289	Full match	No results	No results	3.48985e+06	4.7895e+06	3.24297e+06	8.65274e+06	7.31601e+06	4.02176e+06	1.39958e+07	1.90948e+07	1.93134e+07	2.67286e+07	2.12933e+07	1.8756e+07	0.264409	-1.91916	9.82855e-05	1	2.03013
Com_3125_pos	1-(p-Methoxybenzoyl)-6,7-methylenedioxyisoquinoline	C18 H13 N O4	307.083	6.1	Full match	No results	No results	88384	120562	152051	146172	80754.4	49354.3	178309	226576	243375	156158	347835	141214	0.49269	-1.02125	0.00861809	0.944444	1.07161
Com_3126_pos	1-(Difluoromethyl)naphthalene	C11 H8 F2	178.059	6.64	Full match	No results	No results	67022.2	68797	178278	63721.7	65131.8	58230.5	141617	68173.1	251928	143476	133387	167759	0.552972	-0.854722	0.0306886	0.833333	0.91358
Com_3127_pos	1-(cis-4-Azidocyclohexyl)-3-[2-(4-morpholinyl)ethyl]thiourea	C13 H24 N6 O S	312.174	12.5	Full match	No results	No results	484996	787904	359441	326243	357220	355255	875926	1.06584e+06	663609	286352	384424	429410	0.720824	-0.472282	0.302708	0.694444	0.408761
Com_3131_pos	1-(5-Bromo-2,4-dimethoxybenzyl)-4-(2-ethoxyphenyl)piperazine	C21 H27 Br N2 O3	434.118	10.546	Full match	No results	No results	3.08409e+08	3.74589e+08	7.37135e+08	2.66294e+08	5.22845e+07	4.78517e+08	6.22049e+08	2.31857e+08	5.01155e+08	6.38518e+08	7.19631e+08	7.09405e+08	0.647818	-0.626341	0.173351	0.722222	0.936378
Com_3132_pos	1-(4-Chlorophenyl)-2-phenyl-2-propanol	C15 H15 Cl O	246.08	10.167	Full match	No results	No results	1.87461e+07	9.40576e+06	958034	8.63304e+06	3.8377e+06	6.95924e+06	2.41521e+06	2.10406e+06	5.37325e+06	4.18659e+06	9.34328e+06	2.57621e+06	1.86702	0.900736	0.383063	0.694444	0.686414
Com_3142_pos	1-(3-Methylcyclohexyl)-4-(trifluoromethyl)benzene	C14 H17 F3	242.128	14.863	Full match	No results	No results	360411	405480	550949	785061	282160	1.21072e+06	1.55544e+06	2.87083e+06	901405	597985	502049	606123	0.51107	-0.968406	0.129069	0.777778	0.861879
Com_3143_pos	1-(3-Isopropylcyclohexyl)-4-(trifluoromethyl)benzene	C16 H21 F3	270.159	13.703	Full match	No results	No results	3.91996e+06	3.02062e+06	3.52663e+06	3.94213e+06	2.60253e+06	4.313e+06	3.54695e+06	2.5874e+06	1.91707e+06	2.47841e+06	2.33283e+06	2.3473e+06	1.40203	0.487521	0.0129756	0.916667	0.501636
Com_3144_pos	1-(3-Iodopropyl)-4-methoxybenzene	C10 H13 I O	276	1.072	Full match	No results	No results	2.70148e+06	3.99081e+06	2.85041e+06	3.26515e+06	3.04548e+06	3.48381e+06	7.60861e+06	7.28853e+06	7.84258e+06	7.90853e+06	5.10623e+06	7.59801e+06	0.446045	-1.16474	5.02944e-06	1	1.18224
Com_3148_pos	1-(3,5-Dichloro-2,6-dihydroxy-4-methoxyphenyl)-1-hexanone	C13 H16 Cl2 O4	306.041	11.64	Full match	No results	No results	692171	512743	1.01767e+06	1.24037e+06	407208	1.02848e+06	716672	749338	835926	978000	683434	793911	1.02971	0.0422448	0.83891	0.527778	0.0813371
Com_3150_pos	1-(2-Nitrobenzenesulfonyl)piperidin-2-one	C11 H12 N2 O5 S	284.048	1.985	Full match	No results	No results	76615.1	61968.7	50830.4	57167.9	454420	60334.2	100698	155811	59109.6	145528	61020.4	92260	1.2391	0.309292	0.767654	0.694444	0.17144
Com_3152_pos	1-(2-Cyclohexen-1-yl)-4-(trifluoromethyl)benzene	C13 H13 F3	226.097	8.512	Full match	No results	No results	25530.6	26242	24096.5	27327.3	88461.4	27453.4	31261.2	26501.6	25356.6	23710.9	27356.8	28712.3	1.34507	0.427681	0.454097	0.5	0.24708
Com_3159_pos	1-(2,4-Diisopropyl-3-methoxyphenyl)-2,2,2-trifluoroethanol	C15 H21 F3 O2	290.149	11.675	Full match	No results	No results	2.24769e+07	2.63242e+07	7.0272e+06	4.01026e+06	7.56658e+07	1.2816e+07	1.53499e+07	2.42106e+07	1.42206e+07	1.69004e+07	1.06012e+07	1.65873e+07	1.51548	0.599778	0.99156	0.5	0.0824737
Com_3172_pos	[7-(beta-D-Glucopyranosyloxy)-2-oxo-2H-chromen-4-yl]acetic acid	C17 H18 O10	382.089	7.537	Full match	No results	No results	206972	316696	252507	386005	649576	303201	838580	2.54372e+06	960418	759107	1.25822e+06	1.48037e+06	0.269751	-1.8903	0.000366417	1	1.89416
Com_3178_pos	[4-(Tritylsulfanyl)phenyl]acetic acid	C27 H22 O2 S	410.134	8.717	Full match	No results	No results	1.12632e+06	2.50864e+06	748815	872063	771522	800387	1.21889e+06	683906	750167	433070	477973	1.26809e+06	1.413	0.498759	0.250306	0.694444	0.485604
Com_317_pos	S-Adenosyl-L-homocysteine	C14 H20 N6 O5 S	384.12	8.763	Full match	No results	No results	109236	201040	202104	225435	86130.4	67126.7	98671.7	202734	222028	567545	84680.3	234238	0.632012	-0.661976	0.330189	0.694444	0.563183
Com_3181_pos	[4-(4-Fluorophenyl)-1-piperazinyl](2-iodophenyl)methanone	C17 H16 F I N2 O	410.03	9.428	Full match	No results	No results	962110	871930	900366	1.00577e+06	839167	1.04477e+06	1.12154e+06	1.03313e+06	915063	870084	980951	924273	0.962202	-0.0555884	0.476951	0.611111	0.0589173
Com_3182_pos	[2,7-Naphthalenediylbis(oxy)]bis[dimethyl(2-methyl-2-propanyl)silane]	C22 H36 O2 Si2	388.227	15.955	Full match	No results	No results	4.04064e+06	2.67016e+06	3.62309e+06	1.6816e+07	1.74271e+06	3.69437e+06	3.80954e+06	2.94649e+06	2.62565e+06	3.17462e+06	2.30426e+06	1.23323e+06	2.02482	1.01779	0.228083	0.722222	0.703118
Com_3185_pos	[2-(2-Naphthyl)phenyl]boronic acid	C16 H13 B O2	248.102	8.663	Full match	No results	No results	5.41808e+07	7.19885e+07	5.35789e+07	3.97414e+07	1.24046e+08	2.83641e+07	2.48379e+07	2.37975e+07	1.48693e+07	2.61651e+07	1.2055e+07	7.2472e+06	3.41281	1.77096	0.00201271	1	1.78218
Com_3192_pos	[(3S,4S,5R)-3,4,5-Trihydroxy-6-oxo-1-cyclohexen-1-yl]methyl acetate	C9 H12 O6	216.063	8.882	Full match	No results	No results	978426	798023	790172	1.19383e+06	489723	1.38962e+06	782428	965309	538040	991869	744061	477841	1.25341	0.325863	0.307718	0.722222	0.31765
Com_3194_pos	[(3S)-3-Amino-3-carboxypropyl](hydroxymethyl)oxophosphonium	C5 H11 N O4 P	180.041	7.785	Invalid mass	No results	No results	504319	558933	311213	485295	504223	285742	615982	562260	795848	681837	600860	816138	0.65057	-0.620223	0.00968557	1	0.662736
Com_3207_pos	[(1E,4E)-5,9-Dimethyl-1,4,8-decatrien-1-yl]benzene	C18 H24	240.187	12.164	Full match	No results	No results	274579	342338	229448	672290	387949	213699	349914	270452	316017	729132	1.28842e+06	245820	0.662644	-0.593693	0.384727	0.638889	0.453148
Com_3215_pos	(RS)-5-diphosphomevalonate	C6 H14 O10 P2	308.006	1.228	Full match	No results	No results	275163	279070	357524	1.24639e+06	460459	410087	2.07868e+06	254464	254642	320202	329274	227212	0.874215	-0.193941	0.785135	0.722222	0.236176
Com_3216_pos	(R)-paliperidone palmitate	C39 H57 F N4 O4	664.437	13.982	Full match	No results	No results	1.38387e+06	3.00085e+06	1.76767e+06	1.42348e+06	1.96984e+06	1.89688e+06	848662	721412	1.03793e+06	639382	535842	513977	2.6628	1.41294	0.000112357	1	1.43255
Com_3218_pos	(N-acetylneuraminosyl(alpha2-6)lactosamine)	C25 H42 N2 O19	674.238	11.275	Full match	No results	No results	4.40309e+06	6.06605e+06	3.67137e+06	7.98611e+06	1.14857e+07	3.18033e+06	9.46635e+06	9.51728e+06	1.10897e+07	5.77639e+06	6.60498e+06	1.05181e+07	0.694558	-0.525833	0.0908767	0.75	0.646277
Com_3221_pos	(E)-Stilbestrol	C14 H12 O2	212.084	9.787	Full match	No results	No results	146799	206177	158377	166301	211751	160053	277466	335349	251711	229240	201112	158557	0.722053	-0.469823	0.0365113	0.833333	0.451605
Com_3222_pos	(E)-p-coumaric acid	C9 H8 O3	164.047	8.728	Full match	No results	No results	5.20234e+06	6.05642e+06	4.17993e+06	3.94231e+06	6.08771e+06	3.07644e+06	6.70608e+06	1.19711e+07	4.60373e+06	5.8811e+06	3.83538e+06	5.33712e+06	0.744633	-0.425399	0.225922	0.666667	0.37194
Com_3228_pos	(9S,13S)-12-Oxophytodienoic acid	C18 H28 O3	292.203	13.271	Full match	No results	No results	1.76222e+07	8.029e+06	2.7843e+07	2.22872e+07	9.32568e+06	1.59654e+07	2.5919e+07	6.03289e+06	7.24653e+06	6.28246e+06	1.85423e+07	3.06452e+07	1.06765	0.0944352	0.60483	0.583333	0.390867
Com_3236_pos	(8E)-9-(4-Hydroxyphenyl)-3,5,7-trioxo-8-nonenoate	C15 H13 O6	289.071	6.801	Full match	No results	No results	2.25005e+06	2.10187e+06	1.93951e+06	4.1198e+06	4.44583e+06	2.40297e+06	4.88607e+06	7.2559e+06	6.75499e+06	8.15325e+06	3.69433e+06	5.26987e+06	0.479254	-1.06114	0.00273331	0.944444	1.1158
Com_324_pos	S-[(1Z)-N-Hydroxy-8-(methylsulfanyl)octanimidoyl]cysteine	C12 H24 N2 O3 S2	308.122	1.299	Full match	No results	No results	7.10632e+06	8.91777e+06	7.5487e+06	8.62823e+06	9.74504e+06	1.26736e+07	1.06194e+07	1.87675e+07	1.05148e+07	1.7652e+07	1.18357e+07	1.03588e+07	0.684903	-0.546029	0.0277251	0.888889	0.539387
Com_3251_pos	(6R)-6-(2-Oxopropyl)-6-pentyl-2-piperidinone	C13 H23 N O2	225.172	14.001	Full match	No results	No results	43362.2	89850.9	39463.9	42708.7	53677.2	106076	65577.9	104520	138200	66557	106229	279522	0.493212	-1.01972	0.0428126	0.861111	0.957074
Com_325_pos	S-[(1Z)-N-Hydroxy-5-(methylsulfanyl)pentanimidoyl]cysteine	C9 H18 N2 O3 S2	266.076	6.362	Full match	No results	No results	577952	627848	540229	563901	549696	331095	535416	431087	478443	411995	351437	468951	1.19176	0.253088	0.172854	0.833333	0.242211
Com_327_pos	S-(hydroxymethyl)mycothiol	C18 H32 N2 O13 S	516.16	8.889	Full match	No results	No results	1.42764e+06	1.15871e+06	800530	1.35867e+06	1.03796e+06	804650	1.12925e+06	1.08538e+06	959063	907037	988572	1.43409e+06	1.01303	0.0186822	0.99377	0.5	0.00987947
Com_3289_pos	(5S)-5-(7-Hydroxy-6-methyloctyl)-2(5H)-furanone	C13 H22 O3	226.157	9.465	Full match	No results	No results	7.8587e+06	2.23401e+07	1.94701e+06	1.34873e+07	2.99371e+07	1.00515e+07	5.65098e+06	1.05318e+07	5.72627e+06	9.48203e+06	3.08782e+06	7.94411e+06	2.01829	1.01313	0.308131	0.722222	0.751099
Com_32_pos	Vialinin A	C34 H26 O8	562.166	7.399	Invalid mass	No results	No results	4.62474e+06	4.62104e+06	5.12753e+06	2.50725e+06	1.17631e+06	5.12165e+06	2.05586e+06	645868	1.89098e+06	696259	1.00503e+06	835719	3.25097	1.70087	0.00426502	0.944444	1.72514
Com_331_pos	Rutin	C27 H30 O16	610.152	7.02	Full match	No results	No results	419497	311195	291882	340195	420802	344289	716563	1.04005e+06	677578	757957	929283	930660	0.421184	-1.24748	3.73535e-06	1	1.26523
Com_3323_pos	(4-Bromo-3-nitrophenyl)[4-(2-fluorophenyl)-1-piperazinyl]methanone	C17 H15 Br F N3 O3	407.027	7.148	Full match	No results	No results	921816	1.33102e+06	1.72176e+06	1.32717e+06	345739	979090	1.15171e+06	700052	928994	722563	1.17215e+06	944828	1.17905	0.237619	0.766459	0.666667	0.127974
Com_333_pos	rutaevin	C26 H30 O9	486.189	10.638	Full match	No results	No results	148480	150751	240925	155086	148547	213552	283071	280513	276204	254441	135399	150964	0.76586	-0.384847	0.17391	0.75	0.36011
Com_3347_pos	(3R)-5-Oxotetrahydro-3-furanyl beta-D-glucopyranoside	C10 H16 O8	264.084	6.054	Full match	No results	No results	1.93911e+06	1.94787e+06	1.69662e+06	1.84832e+06	1.21129e+06	1.36437e+06	1.44241e+06	1.23938e+06	1.25949e+06	964697	1.1684e+06	1.4313e+06	1.33333	0.415038	0.0213785	0.833333	0.412227
Com_334_pos	Roxane	C19 H28 N2 O4	348.206	13.787	Full match	No results	No results	1.1444e+07	1.44872e+07	1.14493e+07	8.43583e+06	1.49429e+07	8.56209e+06	9.40271e+06	8.25884e+06	1.05964e+07	6.47758e+06	8.10187e+06	8.89143e+06	1.34009	0.422328	0.0474413	0.833333	0.411651
Com_336_pos	rostratin A	C18 H24 N2 O6 S2	428.108	9.899	Full match	No results	No results	7.8001e+06	2.3222e+06	7.48301e+06	5.04499e+06	3.58401e+06	5.10919e+06	3.66547e+06	1.37364e+07	4.36175e+06	7.49628e+06	9.16539e+06	3.58663e+06	0.746062	-0.422633	0.424875	0.638889	0.373333
Com_3370_pos	(3beta)-3-(Nonyloxy)olean-12-ene	C39 H68 O	552.529	1.328	Full match	No results	No results	8.66379e+06	9.65113e+06	1.01949e+07	5.65464e+06	3.18705e+06	9.90146e+06	3.11526e+06	799370	1.53971e+06	653390	708791	1.66918e+06	5.56853	2.4773	0.000244497	1	2.65827
Com_3372_pos	(3b,15a)-3-(acetyloxy)-15-hydroxylanosta-8,24-dien-21-oic acid	C32 H50 O5	514.366	14.599	Full match	No results	No results	591166	592828	301936	295943	525097	614302	474214	776332	684293	522309	464234	354978	0.891621	-0.165497	0.502365	0.444444	0.188969
Com_337_pos	rolodine	C14 H14 N4	238.121	11.347	Full match	No results	No results	129212	90128.2	86727.5	135623	91183.7	94990	120711	108131	98077.2	106701	92805.7	122007	0.96828	-0.0465043	0.645207	0.638889	0.0649376
Com_339_pos	Ro 61-8048	C17 H15 N3 O6 S2	421.04	8.708	Full match	No results	No results	306200	202081	641313	440839	468443	429023	275491	963124	263202	332655	159134	308988	1.08048	0.111667	0.537748	0.666667	0.293449
Com_33_pos	Versicolorin B	C18 H12 O7	340.058	7.187	Full match	No results	No results	6.57653e+06	5.44599e+06	2.94802e+06	2.34583e+06	2.816e+06	2.52723e+06	1.82673e+07	7.91348e+06	1.03712e+07	7.02761e+06	2.13951e+07	1.51469e+07	0.282815	-1.82207	0.000617768	1	1.87255
Com_340_pos	Ritanserin	C27 H25 F2 N3 O S	477.17	8.711	Full match	No results	No results	1.09531e+06	909179	583896	2.16415e+06	1.52847e+06	1.21619e+06	1.98668e+06	6.29565e+06	5.04989e+06	6.82112e+06	1.93475e+06	2.81381e+06	0.301069	-1.73183	0.00336624	0.944444	1.70701
Com_3415_pos	(2S)-2-Piperazinecarboxamide	C5 H11 N3 O	129.09	8.57	Full match	No results	No results	228382	256406	212453	313604	685442	476786	149270	194775	174627	213978	236140	154986	1.93372	0.951382	0.0265281	0.916667	0.857663
Com_3417_pos	(2S)-2-Amino-4-chloro-4-pentenoic acid	C5 H8 Cl N O2	149.024	6.744	Full match	No results	No results	57559.1	56232.4	53121.3	64758.2	53021.9	66891.2	68454.9	243211	203803	218625	102692	85999.1	0.381004	-1.39212	0.0116347	1	1.26258
Com_341_pos	Rimoprogin	C8 H7 I N2 O S	305.932	1.21	Full match	No results	No results	8.53738e+06	7.25266e+06	2.11106e+07	4.47272e+06	2.41731e+06	632719	1.8101e+06	1.2477e+06	1.16936e+06	1.57003e+06	1.33113e+06	1.10136e+06	5.39794	2.43241	0.0562589	0.833333	1.78538
Com_342_pos	rimonabant	C22 H21 Cl3 N4 O	462.08	6.873	Full match	No results	No results	1.1482e+06	1.03176e+06	1.03462e+06	1.42294e+06	1.39379e+06	1.22585e+06	1.78668e+06	2.4242e+06	1.92966e+06	2.47333e+06	1.53337e+06	1.77465e+06	0.608725	-0.716137	0.000597383	1	0.719872
Com_344_pos	riccardin C	C28 H24 O4	424.168	8.424	Full match	No results	No results	2.9413e+06	2.89947e+06	397588	371296	509973	523933	949106	3.75208e+06	702641	692347	557298	827837	1.02169	0.0309558	0.774875	0.722222	0.211715
Com_345_pos	riboprine	C15 H21 N5 O4	335.159	9.991	Full match	No results	No results	321716	536428	565052	309772	484972	316354	458922	360640	385036	354723	343292	424533	1.08901	0.123022	0.664959	0.5	0.11616
Com_346_pos	riboflavin cyclic 4',5'-phosphate	C17 H19 N4 O8 P	438.094	6.693	Full match	No results	No results	1.55335e+07	2.23353e+07	1.3496e+07	2.0446e+07	3.15956e+07	1.49835e+07	6.96276e+07	1.12822e+08	5.90051e+07	5.56938e+07	6.22682e+07	7.76462e+07	0.270876	-1.8843	1.67081e-05	1	1.93734
Com_3470_pos	(2-Ethyl-2-pyrrolidinyl)methanol	C7 H15 N O	129.115	1.55	Full match	No results	No results	235546	1.70441e+06	227893	1.67203e+06	334763	189422	393863	377188	373973	385831	255436	288803	2.10307	1.0725	0.505254	0.611111	0.525529
Com_3476_pos	(2E,4E)-5-(Dimethylamino)-2,4-pentadienal	C7 H11 N O	125.084	7.802	Full match	No results	No results	527100	598966	425836	565500	459023	683859	725267	6.433e+06	5.56565e+06	543862	590857	4.98289e+06	0.173037	-2.53085	0.0542819	0.861111	1.82951
Com_3482_pos	(2E)-4-hydroxy-3-methylbut-2-en-1-yl diphosphate	C5 H12 O8 P2	262	8.321	Full match	No results	No results	94840.7	79078.3	83253.1	382577	75310	89171.5	93306.7	84827.8	91389.4	87027.5	81081.8	87858.5	1.53044	0.613942	0.443425	0.527778	0.358458
Com_3486_pos	(2E)-3-(3,4-Dioxo-1,5-cyclohexadien-1-yl)acrylate	C9 H5 O4	177.019	7.179	Full match	No results	No results	805186	420871	1.4888e+06	767733	339718	861053	4.02797e+06	1.1616e+06	3.19633e+06	2.23627e+06	6.5745e+06	4.30611e+06	0.217803	-2.19891	0.00104247	0.972222	2.2301
Com_3488_pos	(2E)-2,5-Dichloro-4-oxo-2-hexenedioic acid	C6 H4 Cl2 O5	225.944	0.631	Full match	No results	No results	123085	114288	48561.4	54676.6	66692.1	70478.3	140201	66954.6	95693.9	36941.7	36120.1	88739	1.02826	0.0402062	0.765449	0.472222	0.216606
Com_3489_pos	(2E)-2-(4-Chlorophenyl)-3-phenyl-3-(2-pyridinyl)acrylonitrile	C20 H13 Cl N2	316.076	11.197	Full match	No results	No results	5.11416e+06	4.82995e+06	3.16101e+06	5.34696e+06	1.13712e+07	4.15128e+06	4.97647e+06	7.29954e+06	8.55396e+06	6.40358e+06	5.72706e+06	7.32124e+06	0.843421	-0.245674	0.250744	0.777778	0.361832
Com_3491_pos	(2E)-1,3-Bis(4-bromophenyl)-2-propen-1-one	C15 H10 Br2 O	363.911	1.078	Full match	No results	No results	2.03909e+06	3.09269e+06	2.1515e+06	2.27206e+06	1.5484e+06	2.55471e+06	9.01171e+06	8.16439e+06	9.28346e+06	7.74378e+06	7.0121e+06	8.83039e+06	0.272919	-1.87346	4.3479e-06	1	1.93346
Com_349_pos	Rhoifolin	C27 H30 O14	578.161	8.297	Full match	No results	No results	1.1555e+06	787646	325124	866790	987796	1.12232e+06	967159	927950	1.1654e+06	910361	626712	1.27446e+06	0.893247	-0.162868	0.473049	0.611111	0.242112
Com_3500_pos	(24S)-ergostan-3b,5a,6b,18,25-pentaol 18,25-diacetate	C32 H54 O7	550.385	15.428	Full match	No results	No results	183276	179010	184778	205013	157510	1.19611e+06	224162	198327	187057	444070	200913	198149	1.44953	0.535585	0.828065	0.722222	0.116119
Com_3501_pos	(22E)-Ergosta-5,7,22,24(28)-tetraen-3-ol	C28 H42 O	394.325	14.164	Full match	No results	No results	8.66916e+06	6.88645e+06	6.84279e+06	9.14468e+06	6.49837e+06	8.88251e+06	3.53e+06	2.69707e+06	2.77386e+06	3.37953e+06	4.42496e+06	4.08957e+06	2.2457	1.16717	1.87398e-05	1	1.19768
Com_3505_pos	(2-((2,3,5,6-Tetrafluorophenyl)thio) ethyl)diphenylphosphine	C20 H15 F4 P S	394.057	9.43	Full match	No results	No results	1.06258e+06	858516	1.05834e+06	940459	826257	1.04106e+06	1.39116e+06	1.01723e+06	900985	856699	965860	910054	0.957832	-0.0621554	0.69497	0.527778	0.0959926
Com_351_pos	Rhein	C15 H8 O6	284.032	7.938	Full match	No results	No results	300067	354376	348265	478628	342808	419443	371773	286282	2.31459e+06	1.13498e+06	378949	1.07283e+06	0.403566	-1.30912	0.121211	0.722222	0.931544
Com_3538_pos	(1S,2S)-5-Bromo-3-phenoxy-3,5-cyclohexadiene-1,2-diol	C12 H11 Br O3	281.988	1.66	Full match	No results	No results	484593	557445	365568	527717	723093	310145	195573	129239	143094	135390	142558	190467	3.17045	1.66469	4.7757e-05	1	1.65836
Com_3544_pos	(1S)-1-Isopropyl-4,7-dimethyl-1,2-dihydronaphthalene	C15 H20	200.156	13.023	Full match	No results	No results	586487	581737	401587	2.38734e+06	1.79808e+06	472315	815881	1.32893e+06	1.35162e+06	1.95559e+06	7.6765e+06	580379	0.454271	-1.13837	0.211848	0.694444	0.984284
Com_354_pos	Reynoutrin	C20 H18 O11	434.084	7.247	Partial match	Full match	Full match	9.08699e+06	4.61474e+06	4.41093e+06	5.12483e+06	7.21041e+06	4.19456e+06	2.05111e+07	7.85653e+06	5.5751e+06	5.95154e+06	6.42509e+06	6.9708e+06	0.650073	-0.621327	0.167956	0.75	0.566254
Com_356_pos	Retosiban	C27 H34 N4 O5	494.252	9.769	Full match	No results	No results	943258	1.10672e+06	647497	2.11676e+06	3.7368e+06	408611	3.11149e+06	1.325e+06	5.77324e+06	2.07302e+06	2.552e+06	619774	0.579742	-0.786517	0.216385	0.694444	0.876322
Com_3584_pos	(1R,2R,4S,5S,6R,7S)4,5-epoxygermacra-9Z-en-1,2,6-triol	C15 H26 O4	270.183	12.02	Full match	No results	No results	2.88129e+06	2.31963e+06	1.65685e+06	3.2506e+06	8.58337e+06	1.84479e+06	3.32141e+06	5.00378e+06	3.67307e+06	4.64446e+06	2.97539e+06	4.10953e+06	0.865511	-0.208377	0.282476	0.805556	0.44932
Com_358_pos	Resolvin D1	C22 H32 O5	376.225	13.782	Full match	No results	No results	143980	108445	83089.6	124180	142572	168449	261698	109515	258219	1.99334e+06	94240.9	204058	0.263847	-1.92223	0.173461	0.75	1.05038
Com_359_pos	Rehmaionoside C	C19 H32 O8	388.209	8.496	Full match	No results	No results	4.35779e+07	4.89401e+07	2.62151e+07	6.33829e+07	1.14695e+07	4.3077e+07	4.12067e+07	3.97018e+07	1.06189e+08	7.52528e+07	4.65927e+07	1.41217e+08	0.52573	-0.927606	0.0796631	0.722222	0.955227
Com_3606_pos	(1-Arginyl-2-pyrrolidinyl)boronic acid	C10 H22 B N5 O3	271.18	14.305	Full match	No results	No results	201708	255092	221338	183769	195756	203165	268445	444301	421232	254909	1.19782e+06	470259	0.412445	-1.27773	0.0213325	0.972222	1.09129
Com_3614_pos	(17beta)-4,4-Difluoro-17-hydroxy-17-methylandrost-5-en-3-one	C20 H28 F2 O2	338.206	14.007	Full match	No results	No results	425523	517034	399174	671752	499618	470097	391436	540509	417416	403713	481856	443268	1.11388	0.155597	0.295036	0.666667	0.176858
Com_3617_pos	(14xi,17xi,20xi,22E,24S)-Stigmasta-4,22,25-trien-3-one	C29 H44 O	408.339	13.652	Full match	No results	No results	390320	274738	541576	912122	398823	749613	639052	1.44441e+06	959032	901656	7.33004e+06	357611	0.280884	-1.83195	0.11965	0.777778	1.20644
Com_3620_pos	(12-Methyl-7-tetraphenyl)methyl hydrogen sulfate	C20 H16 O4 S	352.076	5.809	Full match	No results	No results	2.00189e+07	1.13356e+07	4.35116e+07	2.63856e+07	921079	3.07552e+07	7.92874e+07	3.01533e+07	1.24201e+08	6.90076e+07	1.47358e+08	1.24039e+08	0.231563	-2.11052	0.0240568	0.944444	2.65989
Com_362_pos	Ranimustine	C10 H18 Cl N3 O7	327.083	7.391	Full match	No results	No results	186989	178623	175322	339939	327076	136218	244524	256061	403074	464318	417247	396140	0.616204	-0.69852	0.0226354	0.888889	0.759877
Com_3630_pos	(+/-)-6-Acetonyldihydrochelerythrine	C24 H23 N O5	405.157	8.358	Full match	No results	No results	3.02225e+07	3.31288e+07	3.91263e+07	2.25853e+07	9.57662e+07	1.60301e+07	2.05042e+07	2.33305e+07	3.01633e+07	2.24414e+07	1.96639e+07	2.87455e+07	1.63522	0.709482	0.243645	0.75	0.490256
Com_3631_pos	(+/-)5(6)-EET Ethanolamide	C22 H37 N O3	164.119	14.149	No results	Invalid mass	No results	1.29889e+07	1.7684e+07	1.64215e+07	1.3091e+07	1.35326e+07	2.84528e+07	1.04158e+07	1.18287e+07	1.01255e+07	8.40996e+06	1.02341e+07	1.20234e+07	1.6208	0.696703	0.0126863	1	0.657832
Com_3632_pos	(+/-)-2-Hydroxyglutaric acid	C5 H8 O5	148.037	2.392	Full match	No results	No results	1.27189e+08	2.10655e+08	1.99757e+07	1.20711e+08	8.77706e+07	9.36893e+07	1.88514e+08	1.31542e+08	2.33893e+08	1.77315e+08	3.05214e+08	3.54355e+08	0.474528	-1.07544	0.0421475	0.916667	1.30755
Com_3635_pos	(+)-syringaresinol	C22 H26 O8	418.161	10.446	Full match	No results	No results	161128	176250	116787	166017	117449	168171	192744	165301	335456	295680	133892	129992	0.722869	-0.468194	0.17754	0.694444	0.399237
Com_3636_pos	(+)-Staurosporine	C28 H26 N4 O3	466.202	7.109	Full match	No results	No results	209051	204373	197918	217209	177218	234405	266615	269339	230647	225174	219681	228692	0.861144	-0.215673	0.0179588	0.888889	0.220198
Com_3637_pos	(+)-Procyanidin B2	C30 H26 O12	578.142	6.069	Full match	No results	No results	1.66559e+06	1.31872e+06	1.39807e+06	4.32847e+06	7.01265e+06	1.41273e+06	6.62345e+06	1.86902e+07	1.20577e+07	1.6576e+07	7.48289e+06	1.30117e+07	0.230196	-2.11907	0.00123826	0.972222	2.40536
Com_363_pos	rac 8-Prenylnaringenin	C20 H20 O5	340.13	8.338	Full match	No results	No results	1.10289e+06	919146	1.21455e+06	750898	3.99312e+06	960284	971562	895985	1.0687e+06	906475	1.13682e+06	1.27318e+06	1.42992	0.515933	0.506958	0.527778	0.267881
Com_3642_pos	(+)-Lithospermic acid	C27 H22 O12	538.109	9.517	Full match	No results	No results	3.02155e+06	2.31203e+06	2.45725e+06	2.42265e+06	3.20638e+06	2.7306e+06	4.90694e+06	9.15656e+06	5.00344e+06	4.56451e+06	5.59705e+06	7.69549e+06	0.437398	-1.19298	0.000372839	1	1.17402
Com_3643_pos	(+)-Gallocatechin	C15 H14 O7	306.074	6.605	Full match	No results	No results	5.75069e+06	6.8967e+06	3.02532e+06	3.16765e+06	6.20528e+06	3.52469e+06	2.02864e+07	9.80476e+06	1.03434e+07	8.28992e+06	1.80147e+07	2.10504e+07	0.325441	-1.61953	0.000653264	1	1.64515
Com_3645_pos	(+)-Fluprostenol	C23 H29 F3 O6	458.191	10.375	Full match	No results	No results	100762	116802	55647.7	67943.3	82317.1	99205.8	204170	153476	3.63929e+06	174334	159615	3.79737e+06	0.0643039	-3.95895	0.0438306	1	2.55011
Com_3646_pos	(+)-dihydromethysticin	C15 H16 O5	276.099	8.645	Full match	No results	No results	194239	361728	91125.1	190463	239748	96387.1	202762	209105	159674	1.76324e+06	305889	166506	0.418104	-1.25807	0.269234	0.638889	0.769081
Com_3648_pos	(+)-Alantolactone	C15 H20 O2	232.146	7.894	Full match	No results	No results	259735	301864	237315	269769	434052	279606	327619	281727	282977	257392	362146	342050	0.961395	-0.0567995	0.622164	0.666667	0.0807286
Com_3650_pos	(+)-absinthin	C30 H40 O6	496.28	12.425	Full match	No results	No results	298777	270337	293166	438326	423516	336929	471781	369953	365347	325744	1.75645e+06	371603	0.562993	-0.828811	0.225946	0.75	0.541586
Com_3651_pos	(+)-Abscisic acid	C15 H20 O4	264.136	10.122	Full match	No results	No results	1.63003e+08	2.97199e+06	1.12049e+07	1.88877e+08	9.38273e+07	1.37017e+08	2.02976e+06	2.1166e+06	1.60398e+06	1.77313e+06	1.83474e+06	1.7071e+06	53.9435	5.75338	0.00543116	1	4.82257
Com_3654_pos	(.+/-.)-Usnic acid	C18 H16 O7	344.089	6.368	Full match	No results	No results	262331	179447	177095	206583	156049	201796	204830	206844	195460	189271	170529	191297	1.02165	0.0308949	0.903672	0.527778	0.0153209
Com_3656_pos	(-)-threo-isodihomocitric acid	C8 H12 O7	220.058	1.351	Full match	No results	No results	3.8962e+06	3.60119e+06	4.35082e+06	3.90524e+06	3.36403e+06	4.69833e+06	8.88951e+06	5.44581e+06	3.70802e+06	5.558e+06	4.9666e+06	4.42404e+06	0.721867	-0.470195	0.0608447	0.861111	0.446673
Com_3659_pos	(-)-Morelloflavone	C30 H20 O11	556.1	6.319	Full match	No results	No results	178571	181740	173967	362765	426595	277227	242747	1.22924e+06	1.0977e+06	1.40034e+06	528510	776223	0.303496	-1.72025	0.00741872	0.916667	1.65116
Com_3661_pos	(-)-L-Chicoric acid	C22 H18 O12	474.078	6.805	Full match	No results	No results	268576	241339	242009	332839	326021	286738	417922	567046	451368	578537	358670	415108	0.608725	-0.716137	0.000597383	1	0.71987
Com_3662_pos	(-)-Epigallocatechin	C15 H14 O7	256.037	6.297	No match	Invalid mass	Invalid mass	3.16234e+06	2.96656e+06	2.78016e+06	9.60471e+06	6.57482e+06	3.84447e+06	1.43463e+07	5.19841e+07	4.27154e+07	4.6713e+07	1.51626e+07	2.63326e+07	0.146679	-2.76926	0.00011907	1	2.80799
Com_3663_pos	(-)-Epicatechin-3-O-gallate	C22 H18 O10	442.089	6.294	Full match	No results	No results	568508	571805	396117	1.3508e+06	803758	804596	905332	5.91531e+06	4.54395e+06	4.86201e+06	1.20951e+06	1.96386e+06	0.231731	-2.10947	0.00812286	0.944444	1.94293
Com_3669_pos	((Cyclopropylethynyl)oxy)triisopropylsilane	C14 H26 O Si	238.175	10.373	Full match	No results	No results	410597	2.34602e+06	376453	461509	301277	427471	827526	561009	643269	470166	583820	601016	1.17265	0.229771	0.676854	0.833333	0.20551
Com_3670_pos	PYRIDOXINE	C8 H11 N O3	209.069	5.643	No match	No results	Invalid mass	249528	227253	361361	280914	4.94165e+06	305762	229848	206379	157931	172551	212058	262079	5.13075	2.35917	0.159654	0.916667	1.17317
Com_3675_pos	Melibiose	C12 H22 O11	364.098	6.667	No results	No results	Invalid mass	126849	222451	136542	107414	157099	148290	218317	179623	251102	243309	322259	266041	0.606925	-0.720409	0.00287747	0.944444	0.75071
Com_3678_pos	Kaempferol 3-glucuronide	C21 H18 O12	440.095	8.224	No results	No results	Invalid mass	1.20615e+06	656495	1.71578e+06	843108	575810	974073	3.44512e+06	2.08546e+06	2.71304e+06	1.88026e+06	4.26911e+06	2.5694e+06	0.352039	-1.50619	0.000494783	1	1.59025
Com_3679_pos	Kaempferol 3-alpha-L-arabinopyranoside	C20 H18 O10	418.09	7.672	No match	No results	Full match	7.09871e+06	3.88415e+06	4.93748e+06	3.7092e+06	2.67128e+06	2.76231e+06	9.21086e+06	4.8271e+06	4.1144e+06	6.20852e+06	5.48053e+06	2.87045e+06	0.766179	-0.384247	0.262447	0.722222	0.409279
Com_3682_pos	Isorhamnetin 3-galactoside	C22 H22 O12	478.111	7.465	Partial match	No results	Full match	6.20673e+06	4.55819e+06	7.73621e+06	3.6959e+06	2.26643e+06	3.19368e+06	250159	3.8767e+06	2.33947e+06	2.61963e+06	2.58157e+06	2.75558e+06	1.91756	0.93927	0.109143	0.805556	1.27199
Com_3683_pos	isofraxidin	C11 H10 O5	222.053	8.463	Partial match	No results	Full match	530142	543760	642841	570928	939398	579640	670716	759885	525461	488138	484137	471397	1.11971	0.163123	0.379323	0.722222	0.16124
Com_3685_pos	Harmane	C12 H10 N2	220.04	6.091	No results	No results	Invalid mass	17872.1	17571.3	17718.7	32081.5	15942.4	20979.2	19829	32355.3	16784.9	14650.4	17047.4	53126.8	0.794343	-0.332165	0.541707	0.5	0.218637
Com_3687_pos	geniposide	C17 H24 O10	371.114	10.432	No results	No results	Invalid mass	382562	2.24605e+06	793318	867336	388307	281173	3.35369e+06	209317	423460	1.72029e+06	359370	410242	0.765667	-0.385211	0.962453	0.5	0.259251
Com_369_pos	Quizartinib	C29 H32 N6 O4 S	560.223	10.841	Full match	No results	No results	830124	867544	642816	716445	645710	1.04213e+06	1.14953e+06	1.99795e+06	1.51743e+06	1.02116e+06	1.20354e+06	1.35017e+06	0.575837	-0.796267	0.00158705	0.972222	0.796071
Com_3700_pos	1-O-trans-cinnamoyl-beta-D-glucopyranose	C15 H18 O7	332.087	9.439	No match	No results	Invalid mass	2.58149e+07	9.17328e+06	2.28438e+07	1.36085e+07	9.93758e+06	1.29001e+07	2.61572e+07	1.67817e+07	1.20296e+07	1.68336e+07	1.39744e+07	1.79431e+07	0.90897	-0.137695	0.502861	0.666667	0.269932
Com_370_pos	Quinol glucuronide	C12 H14 O8	286.068	1.4	Full match	No results	No results	1.93146e+06	1.85056e+06	1.9913e+06	2.26244e+06	1.73506e+06	1.9677e+06	2.73491e+06	2.09689e+06	2.44957e+06	2.04032e+06	2.15125e+06	2.20552e+06	0.858176	-0.220655	0.0274307	0.888889	0.224322
Com_3710_pos	(4,8,8-trimethyldecahydro-1,4-methanoazulen-9-yl)methanol	C15 H26 O	190.172	11.134	No match	No results	Invalid mass	365543	485039	239942	298430	3.19942e+06	357118	566003	467984	419421	348757	428295	575986	1.76219	0.817371	0.866189	0.666667	0.115402
Com_3716_pos	(2R)-8-ethyl-7-hydroxy-5-methoxy-2-methyl-2,3-dihydrochromen-4-one	C13 H16 O4	236.102	8.751	No match	No results	Invalid mass	633075	912738	550793	684791	1.93856e+06	507959	557703	619337	459141	509825	406002	528069	1.69733	0.763271	0.094216	0.833333	0.617056
Com_3717_pos	(-)-Riboflavin	C17 H20 N4 O6	376.138	8.151	Partial match	No results	Full match	5.39153e+06	9.22805e+06	6.20863e+06	4.54562e+06	4.76832e+06	4.42554e+06	3.64208e+06	3.17377e+06	4.21109e+06	2.68723e+06	2.57206e+06	4.0994e+06	1.69569	0.761871	0.00549791	1	0.750426
Com_371_pos	Quillaic Acid	C30 H46 O5	486.335	12.813	Full match	No results	No results	7.64419e+06	1.94381e+06	3.49559e+06	1.17252e+08	3.26679e+07	1.45187e+06	6.98016e+06	4.94131e+06	1.36884e+07	8.39392e+07	5.94427e+08	1.86188e+06	0.232993	-2.10164	0.470039	0.611111	1.35041
Com_376_pos	Quercitrin	C21 H20 O11	448.101	9.024	Full match	No results	No results	44756.7	45101.5	49989	44851.7	53858	48639.5	63655.8	52857.8	51655.4	64985.1	40230.9	48222.8	0.893002	-0.163264	0.239805	0.694444	0.154699
Com_380_pos	Quercetin-3β-D-glucoside	C21 H20 O12	464.095	6.865	Full match	Full match	Full match	8.95932e+06	8.76931e+06	9.43539e+06	6.59551e+06	5.14605e+06	8.54857e+06	1.14418e+07	1.60661e+07	1.05256e+07	8.19443e+06	4.08223e+06	8.39066e+06	0.808407	-0.306847	0.486628	0.611111	0.231024
Com_381_pos	Quercetin 3-O-[beta-D-xylosyl-(1->2)-beta-D-glucoside]	C26 H28 O16	596.137	7.17	Full match	No results	No results	501990	579350	325791	427631	308145	278137	1.35324e+06	841554	992619	670892	1.2655e+06	1.31533e+06	0.375989	-1.41124	0.000152449	1	1.44862
Com_382_pos	quercetin 3,3'-bissulfate	C15 H10 O13 S2	461.954	1.281	Full match	No results	No results	7.74506e+06	1.46643e+07	3.19521e+07	4.28376e+06	2.05898e+06	1.83051e+07	7.38701e+06	1.94837e+06	2.79436e+06	2.06304e+06	1.59329e+06	3.16512e+06	4.1691	2.05973	0.0338571	0.861111	1.79866
Com_383_pos	Quercetin	C15 H10 O7	302.042	6.724	Full match	Full match	Not the top hit	1.38778e+06	1.94063e+06	4.20183e+06	3.11759e+06	1.02449e+06	5.06806e+06	5.00515e+06	1.8443e+07	1.21182e+07	1.47262e+07	6.79722e+06	6.85801e+06	0.261782	-1.93356	0.00209363	0.972222	2.04335
Com_385_pos	pyrronazol A	C17 H17 Cl N2 O5	364.081	6.556	Full match	No results	No results	352628	5.62387e+06	206573	688848	633747	1.68869e+06	316066	319842	326973	326816	450847	334737	4.43042	2.14744	0.130635	0.805556	1.2932
Com_387_pos	pyritinol	C16 H20 N2 O4 S2	368.087	9.535	Full match	No results	No results	2.4398e+06	1.74226e+06	1.38613e+06	1.16361e+06	4.05562e+06	839965	1.03963e+06	1.19023e+06	557164	664789	440235	635109	2.56836	1.36085	0.0122395	0.916667	1.27318
Com_388_pos	Pyrinoline	C27 H20 N4 O	416.165	10.07	Full match	No results	No results	2.37124e+06	5.06849e+06	2.74957e+06	4.0851e+06	4.31738e+06	2.38439e+06	4.05408e+06	5.63661e+06	3.86754e+06	3.26818e+06	2.49617e+06	3.52526e+06	0.918082	-0.123306	0.576615	0.555556	0.162551
Com_38_pos	Vanillyl mandelic acid	C9 H10 O5	198.053	8.873	Full match	No results	No results	245640	331040	272502	334996	283457	291094	410132	413854	349481	254916	239858	355581	0.869013	-0.20255	0.283836	0.694444	0.182562
Com_390_pos	PYRIDOXAMINE	C8 H12 N2 O2	168.09	8.789	Full match	No results	No results	323405	2.05881e+06	176942	231575	225939	257591	239702	270950	719234	340358	230659	3.55308e+06	0.611557	-0.709441	0.551377	0.694444	0.51482
Com_395_pos	Pyrido[3,4-c]psoralen	C14 H7 N O3	237.043	1.226	Full match	No results	No results	1.00359e+08	9.39967e+07	1.3989e+08	5.34693e+07	2.45452e+07	6.49936e+07	1.11881e+07	7.46804e+06	1.23888e+07	4.96736e+06	7.69143e+06	1.33814e+07	8.36039	3.06357	9.58183e-05	1	3.00057
Com_399_pos	Pulcherriminic acid	C12 H20 N2 O4	256.144	11.427	Invalid mass	No results	No results	254546	866406	239989	353611	529815	344358	287240	448536	246826	246422	244077	251189	1.50133	0.586239	0.180192	0.722222	0.490741
Com_39_pos	Vanillyl alcohol	C8 H10 O3	154.063	1.131	Full match	No results	No results	4.67074e+06	5.41307e+06	5.00624e+06	5.21752e+06	4.57465e+06	5.67815e+06	4.66906e+06	3.41025e+06	3.2426e+06	3.70082e+06	3.12773e+06	3.55626e+06	1.40788	0.49352	0.000851128	0.972222	0.51111
Com_400_pos	Pteryxin	C21 H22 O7	386.136	7.819	Full match	No results	No results	2.74724e+06	4.56126e+06	2.8207e+06	1.98272e+06	963640	2.37854e+06	2.27287e+06	4.90338e+06	1.72669e+07	3.32702e+06	3.23601e+06	3.18925e+06	0.451934	-1.14581	0.120259	0.805556	0.912936
Com_401_pos	pteridine-2,4,6,7-tetrol	C6 H4 N4 O4	196.024	8.454	Full match	No results	No results	280477	421458	436093	290549	346453	717245	291831	494612	328019	680039	315310	415458	0.986934	-0.0189738	0.916281	0.472222	0.0638055
Com_402_pos	Psychosine	C24 H47 N O7	461.335	13.09	Full match	No results	No results	1.75612e+06	1.98866e+06	1.38634e+06	1.61039e+06	1.22181e+06	1.26481e+06	3.40393e+06	1.87716e+06	1.84429e+06	1.37338e+06	1.3157e+06	2.53692e+06	0.747133	-0.420563	0.177154	0.722222	0.39113
Com_403_pos	psi-Rhodomyrtoxin	C24 H28 O7	428.184	10.15	Full match	No results	No results	288043	323275	806016	173326	217861	320860	434439	273615	169320	148644	294748	300239	1.31362	0.393545	0.464283	0.638889	0.392208
Com_404_pos	Psilocybin	C12 H17 N2 O4 P	284.092	8.809	Full match	No results	No results	183363	258906	168120	197780	249089	255138	676294	926711	401066	495381	266394	433204	0.410245	-1.28544	0.00380158	1	1.21515
Com_405_pos	Pseudobaptigenin	C16 H10 O5	282.052	10.061	Full match	No results	No results	701720	595953	549309	617298	492792	703584	805522	728523	726769	682732	610517	763416	0.847869	-0.238087	0.0370141	0.861111	0.250685
Com_408_pos	Protoveratrine B	C41 H63 N O15	809.423	13.356	Full match	No results	No results	1.10442e+06	969644	976967	642377	1.17702e+06	632369	826947	948076	1.1703e+06	975275	1.06638e+06	1.26107e+06	0.880722	-0.183241	0.281364	0.611111	0.217951
Com_409_pos	Protoporphyrin IX	C34 H34 N4 O4	562.26	10.83	Full match	No results	No results	240002	963853	480493	691791	213525	659567	1.29199e+06	242889	598776	486930	677403	1.39634e+06	0.692161	-0.530821	0.363463	0.666667	0.540718
Com_410_pos	protoaphin aglucone	C30 H28 O11	564.164	9.562	Full match	No results	No results	5.21493e+07	4.74601e+07	4.96927e+07	5.63502e+07	3.97079e+07	4.27282e+07	7.11325e+07	5.69846e+07	8.4568e+07	6.78797e+07	4.65803e+07	7.85371e+07	0.710133	-0.493839	0.0129399	0.888889	0.485293
Com_413_pos	Propicillin	C18 H22 N2 O5 S	378.126	9.694	Full match	No results	No results	179628	216917	143124	134981	249407	102866	264206	251447	236133	138384	170009	288756	0.761284	-0.393494	0.140768	0.777778	0.426286
Com_416_pos	prohydrojasmon	C15 H26 O3	254.188	10.49	Full match	No results	No results	5.88399e+06	1.69401e+07	5.58058e+06	1.2155e+07	2.30493e+07	4.21396e+06	7.99567e+06	1.25044e+07	5.54743e+06	6.65067e+06	2.50805e+06	6.88096e+06	1.61149	0.688395	0.298903	0.611111	0.586421
Com_41_pos	Vanillin	C8 H8 O3	152.047	1.133	Full match	No results	No results	2.79667e+06	2.43789e+06	1.84304e+06	2.10105e+06	1.65701e+06	2.29698e+06	1.71747e+06	1.7316e+06	1.26713e+06	1.6784e+06	1.66598e+06	1.92319e+06	1.3154	0.395503	0.0214582	0.833333	0.391595
Com_426_pos	Procyanidin C1	C45 H38 O18	866.209	6.042	Full match	No results	No results	1.91212e+06	1.49443e+06	879706	689029	757290	804032	5.66437e+06	2.65567e+06	3.66236e+06	2.09908e+06	4.01987e+06	4.07683e+06	0.294732	-1.76253	0.000240996	1	1.8536
Com_429_pos	Procyanidin B2 原花青素B2	C30 H26 O12	578.142	7.066	Partial match	No results	Full match	3.03579e+07	5.24749e+07	4.40346e+07	1.36246e+08	1.25363e+08	8.01167e+07	2.25206e+08	9.1623e+08	5.45232e+08	6.9306e+08	2.40283e+08	3.00844e+08	0.16043	-2.63998	0.000330463	1	2.69551
Com_42_pos	valtrate	C22 H30 O8	422.194	10.582	Full match	No results	No results	197947	438457	183328	292127	252514	256458	388127	412086	369547	340668	225475	528856	0.715675	-0.482623	0.0707846	0.777778	0.508048
Com_431_pos	Procyanidin B1 原花青素B1	C30 H26 O12	578.142	8.434	Full match	No results	Full match	3.86088e+06	5.20614e+06	4.10625e+06	1.47271e+07	1.05631e+07	7.37754e+06	1.47077e+07	7.80336e+07	4.26235e+07	4.90655e+07	1.27066e+07	1.80405e+07	0.213038	-2.23082	0.00380459	0.944444	2.14055
Com_435_pos	Procyanidin A2	C30 H24 O12	576.127	7.061	Full match	No results	No results	960934	1.36432e+06	1.6153e+06	3.29554e+06	3.12669e+06	1.85565e+06	3.86621e+06	2.22145e+07	1.39777e+07	1.03803e+07	4.42423e+06	5.76199e+06	0.201541	-2.31085	0.00192265	1	2.20724
Com_440_pos	Premithramycin A3	C41 H52 O18	832.312	10.01	Full match	No results	No results	1.61317e+07	1.78408e+07	1.71346e+07	1.12796e+07	1.09757e+07	1.19087e+07	2.58512e+07	9.99687e+06	1.97096e+07	2.07854e+07	9.24512e+06	1.1003e+07	0.882805	-0.179833	0.754642	0.527778	0.170999
Com_444_pos	Precocene II	C13 H16 O3	220.11	8.99	Full match	No results	No results	68968	138068	76035.7	46230.8	52019.3	154816	119867	133709	74907.6	35912.7	53380.6	47797.7	1.15156	0.203589	0.624249	0.611111	0.242085
Com_446_pos	Pranazepide	C26 H19 F N4 O2	438.15	7.645	Full match	No results	No results	1.0241e+07	5.47555e+06	1.40223e+07	8.0223e+06	2.03955e+07	5.72104e+06	8.99264e+06	9.39322e+06	1.00906e+07	8.61446e+06	1.79578e+07	1.16095e+07	0.958287	-0.0614696	0.623013	0.583333	0.188256
Com_449_pos	Porphine	C20 H14 N4	310.123	9.922	Full match	No results	No results	1.46794e+07	1.04055e+07	4.42186e+06	3.89258e+07	3.19364e+07	2.71866e+07	3.88981e+07	9.50936e+07	1.14122e+08	1.29466e+08	3.07736e+07	6.48092e+07	0.269581	-1.89121	0.00756241	0.916667	2.08817
Com_44_pos	valganciclovir	C14 H22 N6 O5	354.165	10.966	Full match	No results	No results	3.88891e+06	3.83173e+06	3.67883e+06	3.14216e+06	4.93574e+06	2.97605e+06	3.36927e+06	2.79451e+06	3.82081e+06	3.39571e+06	3.90153e+06	5.12602e+06	1.00203	0.0029308	0.958881	0.5	0.0431378
Com_453_pos	PMSF	C7 H7 F O2 S	174.015	2.493	Full match	No results	No results	179118	193889	218114	161018	145225	225005	70944.6	88607.7	68422.6	53110.5	82806.5	66214.1	2.60952	1.38378	2.714e-06	1	1.41003
Com_455_pos	Plumbagin	C11 H8 O3	188.047	1.692	Full match	No results	No results	533715	737815	540319	614508	460654	483351	443445	333225	554421	634468	2.97284e+06	729447	0.594645	-0.749899	0.508935	0.555556	0.33175
Com_458_pos	Plantagoside	C21 H22 O12	466.111	7.511	Full match	No results	No results	2.24622e+06	1.99522e+06	2.25087e+06	1.82061e+06	1.52707e+06	1.34527e+06	4.56616e+06	2.50928e+06	1.64969e+06	2.76303e+06	1.91517e+06	1.79507e+06	0.73595	-0.44232	0.178942	0.694444	0.406111
Com_460_pos	Pirisudanol	C16 H24 N2 O6	340.165	11.588	Full match	No results	No results	229112	227495	226988	1.27513e+06	1.79628e+06	253476	401384	274197	257195	457672	650180	274543	1.7314	0.791936	0.682682	0.666667	0.324672
Com_461_pos	pirinixic acid	C14 H14 Cl N3 O2 S	323.05	7.369	Full match	No results	No results	7.28047e+07	5.42885e+07	2.25177e+07	1.15044e+08	3.04592e+07	1.01577e+08	4.19874e+07	6.32885e+07	1.6033e+08	2.27285e+08	8.13331e+07	6.16798e+07	0.623822	-0.680793	0.251474	0.666667	0.725472
Com_463_pos	Piretanide	C17 H18 N2 O5 S	362.094	7.718	Full match	No results	No results	1.08054e+06	959851	278979	1.83066e+06	941210	914737	1.19127e+06	3.09853e+06	2.29488e+06	1.81917e+06	1.42537e+06	1.6303e+06	0.524104	-0.932076	0.036532	0.888889	1.09352
Com_465_pos	piposulfan	C12 H22 N2 O8 S2	386.082	6.424	Full match	No results	No results	5.17675e+06	4.42848e+06	3.35975e+06	6.73144e+06	2.4069e+06	8.93669e+06	3.02746e+06	2.18674e+06	3.92555e+06	2.04052e+06	1.78894e+06	2.12519e+06	2.05639	1.04012	0.0176693	0.916667	0.983557
Com_466_pos	Pipecolic acid	C6 H11 N O2	129.079	1.13	Not the top hit	Full match	No results	1.01571e+08	1.03662e+08	6.4248e+07	1.47065e+08	7.2109e+08	4.20358e+07	3.64344e+07	9.0904e+07	9.12631e+07	2.24672e+08	1.40958e+08	5.71302e+07	1.83933	0.879177	0.567071	0.611111	0.528365
Com_467_pos	Pimobendan	C19 H18 N4 O2	334.144	14.86	Full match	No results	No results	1.71886e+06	1.95889e+06	2.34412e+06	3.3865e+06	2.30332e+06	2.6151e+06	2.99736e+06	3.30524e+06	2.47292e+06	2.33647e+06	2.9805e+06	2.50203e+06	0.863345	-0.21199	0.181446	0.722222	0.241288
Com_46_pos	Valaciclovir	C13 H20 N6 O4	324.154	11.841	Full match	No results	No results	816735	679171	533424	833140	912418	500493	686951	359901	430704	635053	730076	607594	1.23914	0.30934	0.18292	0.722222	0.324276
Com_470_pos	Picrotoxinin	C15 H16 O6	292.094	10.166	Full match	No results	No results	648502	660967	663813	671083	690235	735868	849665	1.26503e+06	931282	1.17077e+06	601511	1.03654e+06	0.695235	-0.524427	0.0264333	0.833333	0.494499
Com_472_pos	Piceid	C20 H22 O8	390.131	7.747	Full match	No results	No results	3.35086e+06	3.54248e+06	4.01882e+06	3.38285e+06	1.63813e+06	3.04618e+06	4.90221e+06	4.18573e+06	5.0597e+06	4.62903e+06	3.94402e+06	1.46435e+06	0.784755	-0.349686	0.396953	0.805556	0.302666
Com_474_pos	Phytolaccoside B	C36 H56 O11	664.379	11.552	Full match	No results	No results	1.75427e+06	2.67258e+06	1.54853e+06	3.46791e+06	3.84267e+06	920057	1.73494e+06	1.70287e+06	3.52197e+06	2.63943e+06	2.07049e+06	5.12639e+06	0.845793	-0.241623	0.503661	0.583333	0.307773
Com_475_pos	Phthalocyanine	C32 H18 N8	514.166	8.064	Full match	No results	No results	199486	183162	130435	227657	201162	206353	213460	166483	162963	227354	181896	231286	0.970266	-0.0435472	0.741931	0.472222	0.0516325
Com_483_pos	Phosphoric acid	H3 O4 P	97.977	1.33	Full match	No results	No results	1.62775e+07	1.73425e+07	1.09321e+07	2.29936e+07	2.46785e+07	1.5985e+07	5.34941e+07	7.03069e+07	4.97118e+07	2.62373e+08	1.29257e+08	7.76635e+07	0.168339	-2.57056	0.000676162	1	2.39185
Com_484_pos	phosphoiodyn A	C16 H23 I O4 P	437.038	1.344	Full match	No results	No results	6.44052e+08	5.03299e+08	7.99867e+08	5.10643e+08	2.69668e+08	7.61461e+08	3.90743e+08	1.59296e+08	1.78013e+08	9.0641e+07	1.50414e+08	1.95684e+08	2.99538	1.58274	0.00122664	0.972222	1.67586
Com_494_pos	Phlorizin	C21 H24 O10	436.137	9.74	Full match	Full match	No results	1.50507e+07	1.24515e+07	1.33822e+07	1.43552e+07	1.43946e+07	2.16213e+07	1.822e+07	4.6744e+07	2.64741e+07	3.55593e+07	2.55046e+07	2.46546e+07	0.515112	-0.957043	0.0033299	0.972222	0.934851
Com_496_pos	phleichrom	C30 H30 O10	550.185	9.885	Full match	No results	No results	2.89283e+07	2.69974e+07	2.56875e+07	2.64621e+07	1.42022e+07	2.5796e+07	6.88833e+06	2.90502e+06	9.07214e+06	6.01724e+06	3.02886e+06	5.95421e+06	4.37236	2.12841	0.000107499	1	2.24954
Com_497_pos	Pheophorbide A	C35 H36 N4 O5	592.268	15.456	Full match	No results	No results	200144	194933	189862	219712	169248	242689	233904	217774	192433	197811	206440	216510	0.961827	-0.0561508	0.480477	0.611111	0.0646055
Com_499_pos	Phenylhydrazine	C6 H8 N2	108.069	10.695	Full match	No results	No results	132061	124476	88724.2	72076.5	91496.5	132417	112227	159674	180329	116753	116346	229413	0.701019	-0.512476	0.0549347	0.75	0.507088
Com_49_pos	usambarine	C30 H34 N4	450.276	14.151	Full match	No results	No results	192863	191364	179810	326086	168982	209487	226063	211899	192188	180059	1.09775e+06	228325	0.593831	-0.751877	0.378166	0.722222	0.416049
Com_500_pos	Phenylglyoxylic acid	C8 H6 O3	150.032	9.155	Full match	No results	No results	3.02353e+06	2.50005e+06	3.35256e+06	3.40772e+06	3.29206e+06	3.01357e+06	3.30642e+06	3.82972e+06	4.21832e+06	5.15713e+06	3.21492e+06	3.58714e+06	0.797365	-0.326688	0.0323757	0.861111	0.322252
Com_505_pos	Phenyl(3-phenylpropyl)silane	C15 H18 Si	226.118	9.019	Full match	No results	No results	1.30243e+07	9.09984e+06	2.46803e+06	6.47577e+06	3.78827e+07	1.01454e+07	7.42054e+06	1.32369e+07	6.12995e+06	5.97019e+06	4.10219e+06	8.66801e+06	1.73731	0.796858	0.49087	0.666667	0.431268
Com_507_pos	Phenyl 3,4,6-tri-O-benzyl-1-thio-beta-D-galactopyranoside	C33 H34 O5 S	542.215	11.201	Full match	No results	No results	1.31852e+06	1.00821e+06	1.20392e+06	1.24186e+06	2.01073e+06	1.11062e+06	1.41244e+06	1.80981e+06	2.62411e+06	1.35603e+06	1.40247e+06	2.54907e+06	0.707721	-0.498748	0.0637992	0.888889	0.487077
Com_50_pos	uredofos	C19 H25 N4 O6 P S2	500.093	9.756	Full match	No results	No results	4.26419e+06	5.64987e+06	2.73896e+06	9.65115e+06	7.39162e+06	3.67932e+06	3.3793e+06	8.40344e+06	1.04777e+07	1.42347e+07	1.00671e+07	5.72181e+06	0.638342	-0.647598	0.149985	0.777778	0.715901
Com_513_pos	phenacemide	C9 H10 N2 O2	178.074	9.639	Full match	No results	No results	118339	207076	247854	230015	138960	719957	232775	246266	1.32563e+06	156807	1.19643e+06	941996	0.405424	-1.3025	0.139124	0.777778	1.11665
Com_515_pos	Phellamurin	C26 H30 O11	518.178	9.979	Full match	No results	No results	777248	1.11552e+06	1.00025e+06	672996	479786	662712	467664	356343	484280	628864	433621	295035	1.76626	0.820699	0.00701582	0.944444	0.820186
Com_517_pos	Phaseolotoxin	C15 H34 N9 O8 P S	531.197	9.734	Full match	No results	No results	129701	139266	128673	133797	186247	172559	320214	205854	162067	260208	173179	192187	0.677656	-0.561376	0.0166739	0.916667	0.55214
Com_518_pos	p-F-HHSiD	C20 H32 F N O Si	349.222	12.028	Full match	No results	No results	939416	1.26145e+06	1.09617e+06	1.01988e+06	993033	1.10056e+06	784658	858954	779250	557607	695330	769537	1.44207	0.528145	0.000808475	1	0.543953
Com_524_pos	Pexacerfont	C18 H24 N6 O	340.201	12.952	Full match	No results	No results	933102	849120	825586	3.21561e+06	1.90913e+06	421905	566286	562191	585612	1.28765e+06	2.36024e+06	543532	1.38082	0.465525	0.477104	0.638889	0.486644
Com_526_pos	Pevonedistat	C21 H25 N5 O4 S	443.163	8.581	Full match	No results	No results	157135	154076	145760	851024	133807	150141	1.86499e+06	154405	261370	267901	147457	163394	0.556717	-0.844984	0.49618	0.75	0.54115
Com_528_pos	Petunidin-3-O-beta-glucopyranoside	C22 H23 O12	479.119	10.911	Full match	No results	No results	3.10386e+06	4.38586e+06	1.51999e+06	1.41041e+06	183972	5.2093e+06	229187	1.74716e+06	2.58928e+06	5.3606e+06	2.47324e+06	1.04917e+06	1.17584	0.233686	0.871889	0.527778	0.442509
Com_533_pos	Pentafluorobenzyl 2-methyloctanoate	C16 H19 F5 O2	338.131	10.496	Full match	No results	No results	351526	207369	220438	231142	176341	331775	186916	178357	169345	173734	145265	193143	1.45075	0.536804	0.0257345	0.916667	0.505535
Com_537_pos	P-DMEA	C4 H12 N O4 P	169.05	7.82	Full match	No results	No results	264333	199274	174980	196870	216767	156168	254883	166457	286235	289098	325389	401226	0.701214	-0.512074	0.0436357	0.833333	0.495552
Com_53_pos	Urdamycin G	C37 H46 O14	714.287	10.498	Full match	No results	No results	2.35031e+06	2.61413e+06	632990	3.50167e+06	800592	1.67752e+06	2.50135e+06	8.70709e+06	8.7947e+06	1.00042e+07	905900	4.02424e+06	0.331369	-1.59349	0.066495	0.833333	1.48301
Com_541_pos	PD-169316	C20 H13 F N4 O2	360.103	6.298	Full match	No results	No results	5.225e+07	8.05149e+07	3.97424e+07	5.0711e+07	3.88899e+07	4.75278e+07	9.7499e+07	1.95527e+08	1.38822e+08	1.48165e+08	9.84769e+07	8.48844e+07	0.405615	-1.30182	0.000397578	1	1.30845
Com_544_pos	p-Cresol	C7 H8 O	108.058	1.152	Full match	No results	No results	1.71514e+06	924624	1.31308e+06	1.37241e+06	1.17516e+06	901977	9.32876e+06	924787	833208	973256	1.10463e+06	492066	0.542034	-0.883546	0.932843	0.666667	0.375755
Com_545_pos	p-Coumaric acid 对羟基肉桂酸	C9 H8 O3	164.047	1.663	Full match	No results	Full match	1.10724e+08	1.3595e+08	1.3146e+08	1.55641e+08	1.86159e+08	1.23881e+08	2.10613e+08	1.538e+08	3.28277e+08	2.96011e+08	5.75015e+08	2.59235e+08	0.462884	-1.11128	0.0101636	0.944444	1.0249
Com_546_pos	p-Chloroacetophenone	C8 H7 Cl O	154.019	12.754	Full match	No results	No results	237003	216412	236545	233699	210739	260952	1.74722e+06	2.81767e+06	2.87001e+06	3.99699e+06	3.26373e+06	5.01764e+06	0.0707823	-3.82047	5.5825e-06	1	3.81547
Com_548_pos	Payzone	C14 H12 N6 O6	360.082	8.673	Full match	No results	No results	7.72531e+07	8.00679e+07	1.19019e+08	7.45361e+07	6.49667e+07	7.30814e+07	1.51051e+08	1.24243e+08	1.38754e+08	1.02558e+08	1.25992e+08	1.70188e+08	0.601541	-0.733266	0.000988855	0.972222	0.764986
Com_550_pos	Paucin	C23 H32 O10	468.198	9.125	Full match	No results	No results	3.01973e+06	1.01944e+06	1.81408e+06	2.4954e+06	1.85337e+06	1.72748e+06	3.98116e+06	8.97696e+06	3.9721e+06	3.56926e+06	3.02119e+06	3.8788e+06	0.435392	-1.19961	0.00373569	1	1.19628
Com_556_pos	Patuletin	C16 H12 O8	332.053	9.748	Full match	No results	No results	1.22166e+06	2.11459e+06	1.4518e+06	1.37325e+06	1.48134e+06	1.28217e+06	1.16783e+06	1.33211e+06	2.72102e+06	1.29233e+06	869247	1.89061e+06	0.962435	-0.0552384	0.940218	0.583333	0.0415167
Com_557_pos	Parthenolide 小白菊内酯	C15 H20 O3	248.139	9.464	No results	No results	Invalid mass	7.60379e+06	2.19454e+07	1.79735e+06	1.31813e+07	2.76542e+07	9.7033e+06	5.26228e+06	1.01207e+07	5.44111e+06	9.08213e+06	2.6524e+06	7.57663e+06	2.04024	1.02874	0.296679	0.75	0.785754
Com_559_pos	Paramethadione	C7 H11 N O3	157.074	5.762	Full match	No results	No results	2.07326e+07	4.10448e+07	4.308e+07	2.09016e+07	2.76767e+07	2.16848e+07	3.14443e+07	3.07403e+07	2.26842e+07	2.31495e+07	2.04356e+07	3.28005e+07	1.08599	0.119008	0.763182	0.5	0.108662
Com_562_pos	Pamapimod	C19 H20 F2 N4 O4	406.145	5.078	Full match	No results	No results	1.26052e+06	2.53188e+06	372292	1.35584e+06	224191	1.74979e+06	210859	2.7991e+06	1.26628e+06	2.04125e+06	1.934e+06	923115	0.816876	-0.29181	0.662985	0.583333	0.619358
Com_563_pos	Palmitoleic acid	C16 H30 O2	254.224	14.914	Full match	No results	No results	364568	223711	161859	318004	152943	223537	280761	269416	175873	222653	296870	190253	1.00613	0.00881028	0.882608	0.5	0.0439635
Com_564_pos	palmatine	C21 H22 N O4	352.155	13.862	Full match	No results	No results	1.63328e+06	1.47362e+06	1.67233e+06	1.91395e+06	1.29318e+06	2.07481e+06	1.65993e+06	1.55738e+06	1.31839e+06	1.37704e+06	1.7647e+06	1.75175e+06	1.06702	0.0935926	0.511097	0.583333	0.0868394
Com_565_pos	Paeoniflorin	C23 H28 O11	480.163	7.489	Full match	No results	No results	1.36992e+07	1.71014e+07	8.86839e+06	1.26197e+07	3.61908e+06	1.62365e+07	1.16831e+07	2.75227e+07	1.30259e+07	1.54104e+07	1.25552e+07	1.04472e+07	0.795903	-0.329336	0.33373	0.472222	0.431089
Com_568_pos	PACOCF3	C17 H31 F3 O	308.233	13.049	Full match	No results	No results	17674.3	19277.7	17093.2	18690.2	17338.9	30707.2	23085.3	20178	18899.1	19574.5	23296.5	19949.3	0.966386	-0.0493278	0.600292	0.805556	0.0823392
Com_569_pos	Pacein	C28 H24 N2 O7	500.156	11.206	Full match	No results	No results	3.29788e+06	2.06591e+06	1.92246e+06	2.95837e+06	4.74194e+06	2.32094e+06	3.20899e+06	2.8825e+06	3.52718e+06	3.12537e+06	2.83087e+06	3.19883e+06	0.9219	-0.117318	0.402579	0.638889	0.188974
Com_56_pos	Ulobetasol	C22 H27 Cl F2 O4	428.158	9.061	Full match	No results	No results	233485	239914	203867	231055	831157	233310	283162	255376	244434	241057	225728	275730	1.29322	0.370965	0.638187	0.722222	0.161422
Com_570_pos	PACA	C12 H11 N O3	217.074	6.576	Full match	No results	No results	1.67413e+06	2.00549e+06	587187	2.09329e+06	5.10191e+06	943349	1.62932e+06	1.27996e+06	1.71509e+06	1.48119e+06	2.62435e+06	1.52369e+06	1.20985	0.274834	0.974192	0.555556	0.090973
Com_571_pos	oxymesterone	C20 H30 O3	318.219	12.215	Full match	No results	No results	2.14504e+06	2.12758e+06	1.46954e+06	1.04861e+07	7.75597e+06	1.4498e+06	3.02899e+06	2.67788e+06	3.31047e+06	5.09066e+06	1.01842e+07	2.00807e+06	0.967063	-0.0483187	0.631897	0.638889	0.399923
Com_574_pos	Oxycinchophen	C16 H11 N O3	265.075	8.421	Full match	No results	No results	311682	330418	366787	187544	125047	252527	172138	98076.6	171889	96198.7	90285	138619	2.05161	1.03675	0.00825821	0.916667	1.02268
Com_575_pos	Oxoadipate	C6 H6 O5	158.022	10.813	Full match	No results	No results	488044	417314	406328	560215	315323	432137	472911	297131	339278	284824	277891	257792	1.3573	0.440742	0.0261108	0.861111	0.457972
Com_577_pos	oxiracetam	C6 H10 N2 O3	158.069	1.292	Full match	No results	No results	7.45658e+06	1.0549e+07	3.36746e+07	1.26912e+07	1.05762e+08	1.33289e+07	1.50509e+07	3.53214e+07	1.40932e+07	4.44548e+07	2.10097e+07	9.40502e+06	1.3167	0.396923	0.909362	0.638889	0.12381
Com_579_pos	Otenabant	C25 H25 Cl2 N7 O	509.151	7.374	Full match	No results	No results	2.2336e+06	1.79638e+06	1.17583e+06	2.17839e+06	968912	3.51197e+06	1.3459e+06	2.32793e+06	1.90581e+06	2.58647e+06	2.1872e+06	1.02997e+06	1.04233	0.0598054	0.997223	0.555556	0.153737
Com_580_pos	O-Sulfotyrosine	C9 H11 N O6 S	261.031	8.446	Full match	No results	No results	1.95268e+06	5.88104e+06	2.40431e+06	1.64502e+06	350561	5.90269e+06	1.1456e+06	5.30141e+06	251387	5.78465e+06	631429	887395	1.29528	0.37326	0.473704	0.694444	0.744015
Com_581_pos	orysastrobin	C18 H25 N5 O5	391.184	2.278	Full match	No results	No results	2.01601e+06	3.15458e+06	1.31665e+06	1.63965e+06	8.9356e+06	1.08826e+06	1.70111e+06	1.1508e+06	1.43727e+06	3.03332e+06	1.137e+06	1.29106e+06	1.86151	0.896471	0.292918	0.666667	0.579758
Com_586_pos	Olodaterol	C21 H26 N2 O5	386.185	14.021	Full match	No results	No results	603455	527257	473038	491647	706932	538778	569855	642014	963214	504394	704890	792134	0.799978	-0.321968	0.0967059	0.777778	0.307982
Com_587_pos	Oleoylethanolamide	C20 H39 N O2	325.297	15.004	Full match	No results	No results	1.68084e+06	1.78066e+06	1.63775e+06	2.65877e+06	1.80166e+06	2.40225e+06	1.88547e+06	2.53521e+06	1.75671e+06	1.91488e+06	1.62663e+06	1.68497e+06	1.04894	0.0689289	0.70524	0.472222	0.102451
Com_588_pos	Oleic acid	C18 H34 O2	282.256	4.307	Full match	No results	No results	56107.8	221558	110651	164702	146564	206397	115179	112552	93012.8	78025.2	118934	177677	1.30285	0.381675	0.407281	0.666667	0.306613
Com_58_pos	UE0050000	C4 H4 O2	84.0212	1.468	Full match	No results	No results	3.2465e+08	3.07908e+08	3.47446e+08	2.98087e+08	2.38665e+08	2.95502e+08	3.53594e+08	2.94769e+08	3.31916e+08	3.41027e+08	2.87705e+08	3.25842e+08	0.936639	-0.0944351	0.293422	0.638889	0.108929
Com_596_pos	okenone	C41 H54 O2	578.415	15.653	Full match	No results	No results	181333	166685	176668	193582	158231	1.03307e+06	221959	191272	186350	291943	186503	189153	1.50694	0.591621	0.706033	0.722222	0.178398
Com_598_pos	Oenin	C23 H25 O12	493.135	10.548	Full match	No results	No results	782406	773202	352905	588220	315596	811659	575455	463734	478525	916915	522985	557622	1.03094	0.0439563	0.961629	0.555556	0.030936
Com_599_pos	O-De[(2R,3S)-3-(Benzoylamino)-2-hydroxy-3-phenylpropanoyl]paclitaxel	C31 H38 O11	586.24	10.801	Full match	No results	No results	1.07234e+07	1.05493e+07	2.05651e+07	7.15443e+06	5.80127e+06	1.10107e+07	1.65086e+07	1.01636e+07	1.29627e+07	1.0449e+07	6.40316e+06	6.83799e+06	1.03915	0.0554033	0.962967	0.555556	0.158897
Com_600_pos	octinoxate	C18 H26 O3	290.188	12.046	Full match	No results	No results	9.45566e+06	6.04919e+06	7.37493e+06	4.97731e+06	5.33165e+06	3.88659e+06	3.6758e+06	2.9968e+06	2.93542e+06	2.79547e+06	4.15857e+06	4.65596e+06	1.74735	0.80517	0.00710079	0.944444	0.788418
Com_601_pos	Octamethyltrisiloxane	C8 H24 O2 Si3	236.108	9.063	Full match	No results	No results	241586	233642	212723	1.66619e+06	199891	208845	2.94378e+06	2.07752e+06	2.1133e+06	215883	213760	889557	0.326821	-1.61343	0.100976	0.805556	1.57867
Com_602_pos	octalactin A	C19 H32 O6	356.221	9.509	Full match	No results	No results	523767	1.32983e+06	280604	1.71092e+06	3.14643e+06	289891	463108	391086	444598	2.24856e+06	639655	355817	1.60284	0.680635	0.518219	0.555556	0.579165
Com_603_pos	ochrolifuanine A	C29 H34 N4	438.278	7.854	Full match	No results	No results	74111.2	65822.5	68247.5	49161.9	35302.7	49506.2	51672.8	368986	44205.1	77579.1	60635.7	45482	0.527557	-0.922602	0.41138	0.444444	0.472463
Com_604_pos	O-Acetylcypholophine	C20 H28 N2 O4	360.204	13.003	Full match	No results	No results	64989	101874	90501	39746.8	58562.2	89346.1	94666.4	82520.8	91865	72056	108212	116040	0.787143	-0.345302	0.128974	0.777778	0.424891
Com_605_pos	N-Sulfanyl-L-asparagine	C4 H8 N2 O3 S	164.026	6.951	Full match	No results	No results	235166	167076	203603	205608	153759	243695	234296	177424	105798	147616	175227	133584	1.24125	0.31179	0.117147	0.777778	0.347411
Com_606_pos	N-Succinyl Lysine	C10 H18 N2 O5	246.123	10.147	Full match	No results	No results	711058	2.77527e+06	673631	890383	2.04621e+06	1.04567e+06	1.72753e+06	1.81619e+06	1.1879e+06	1.36247e+06	814742	1.20216e+06	1.00385	0.0055458	0.684665	0.611111	0.165435
Com_60_pos	UDP-2,3-diacetamido-2,3-dideoxy-alpha-D-glucuronic acid	C19 H28 N4 O18 P2	662.087	8.453	Full match	No results	No results	160317	768196	145899	1.3091e+06	236979	172525	188746	180016	255821	336146	157222	780337	1.47134	0.557127	0.723714	0.555556	0.371064
Com_610_pos	NPC	C28 H30 N4 O6	518.215	11.033	Full match	No results	No results	1.94578e+06	2.47799e+06	1.19112e+06	4.63755e+06	2.35796e+06	3.21461e+06	6.43549e+06	1.14438e+07	1.20456e+07	1.57342e+07	3.43752e+06	7.72774e+06	0.27849	-1.8443	0.00168004	0.972222	1.8452
Com_611_pos	nostocyclamide	C20 H22 N6 O4 S2	474.113	6.361	Full match	No results	No results	82442.8	81153.4	77753.2	172294	143071	110873	78095.1	286658	196277	411459	227261	146689	0.495817	-1.01212	0.0500334	0.833333	0.959703
Com_614_pos	NORSELIC ACID A	C29 H40 O4	452.293	14.349	Full match	No results	No results	477167	453236	398272	703265	514819	409096	751518	665334	689745	572792	1.60649e+06	537949	0.612761	-0.706603	0.0471273	0.888889	0.634767
Com_616_pos	Norethisterone acetate	C22 H28 O3	340.203	14.023	Full match	No results	No results	1.81558e+06	1.91143e+06	1.09391e+06	1.13093e+06	2.09582e+06	1.31465e+06	754508	1.18167e+06	1.02862e+06	646902	631414	1.05252e+06	1.76794	0.822065	0.0054112	0.944444	0.833465
Com_618_pos	NOP	C13 H12 O3	216.079	9.826	Full match	No results	No results	1.11762e+06	1.42638e+06	1.43685e+07	1.24708e+06	1.36332e+06	1.07377e+06	2.38898e+07	1.20538e+06	1.17495e+06	1.07934e+06	1.18771e+06	1.26001e+06	0.691229	-0.532764	0.946569	0.555556	0.680365
Com_619_pos	nogalamycin	C39 H49 N O16	787.308	10.776	Full match	No results	No results	215600	375165	199763	348985	204127	211410	747615	461912	594253	636046	605555	416507	0.449191	-1.1546	0.000320748	1	1.20058
Com_623_pos	NMS-873	C27 H28 N4 O3 S2	520.158	11.253	Full match	No results	No results	426300	368140	453436	710685	389306	466784	336737	830180	463406	558693	449803	326393	0.949224	-0.0751791	0.890412	0.5	0.182689
Com_624_pos	N-Methyl-N-(sulfanylcarbothioyl)glycine	C4 H7 N O2 S2	164.993	15.675	Full match	No results	No results	742448	641569	579040	614863	401041	669424	469837	487329	255613	360365	365590	345213	1.5974	0.675728	0.00444689	0.944444	0.694419
Com_627_pos	NM1169000	C8 H6 N2 O2	162.043	0.598	Full match	No results	No results	267139	222209	202915	244864	226926	229952	445592	324398	249981	256954	251625	237121	0.789505	-0.34098	0.0873035	0.861111	0.321931
Com_629_pos	nitrosporeusine A	C14 H13 N O5 S	307.05	1.451	Full match	No results	No results	5.88209e+06	7.32976e+06	2.69137e+06	5.49187e+06	3.82613e+06	4.41092e+06	1.75888e+07	1.74765e+07	1.01922e+07	1.04926e+07	1.73844e+07	1.5926e+07	0.332719	-1.58762	0.000137564	1	1.64995
Com_631_pos	Nitroferroin	C12 H7 N3 O2	225.053	7.192	Full match	No results	No results	613117	555076	595513	721150	685222	670042	1.54383e+06	819776	687847	829747	745937	789994	0.708885	-0.496376	0.0484855	0.972222	0.46567
Com_632_pos	Nithiazide	C6 H8 N4 O3 S	216.031	8.587	Full match	No results	No results	1.59111e+06	1.47878e+06	1.77402e+06	1.42368e+06	1.17132e+06	1.7457e+06	1.0952e+06	1.02552e+06	735135	1.15467e+06	1.34674e+06	763726	1.50051	0.585454	0.00611554	0.972222	0.615606
Com_635_pos	Ninhydrin	C9 H6 O4	178.027	1.615	Full match	No results	No results	1.7294e+07	2.27147e+07	2.27298e+07	2.79583e+07	3.11759e+07	1.77089e+07	4.19025e+07	2.1463e+07	4.81713e+07	4.0959e+07	7.2773e+07	4.24958e+07	0.521285	-0.939856	0.0108288	0.888889	0.902612
Com_637_pos	nimidane	C9 H8 Cl N S2	228.98	1.276	Full match	No results	No results	1.946e+07	3.11316e+07	2.50164e+07	2.70205e+07	1.55572e+07	3.27808e+07	2.46703e+07	9.15524e+06	1.15444e+07	4.52987e+06	8.48377e+06	1.31682e+07	2.10989	1.07717	0.0121121	0.944444	1.24529
Com_639_pos	Nilvadipine	C19 H19 N3 O6	385.126	10.321	Full match	No results	No results	179522	177440	169522	184932	172174	203821	453118	229538	323739	244603	147477	237175	0.66482	-0.588965	0.070658	0.833333	0.529536
Com_63_pos	UC2976000	C12 H16 O4	224.105	8.306	Full match	No results	No results	5.52313e+06	6.64214e+06	4.60927e+06	4.02777e+06	1.97421e+07	4.05699e+06	9.05147e+06	7.70347e+06	5.37229e+06	5.03489e+06	4.17346e+06	6.42936e+06	1.18103	0.240041	0.964635	0.611111	0.0921285
Com_641_pos	NICTOFLORIN	C27 H30 O15	594.158	7.583	Full match	No results	No results	742943	788672	819975	767177	594286	865548	939146	886014	996744	907795	882408	902652	0.830245	-0.268391	0.013732	1	0.28243
Com_645_pos	Nicergoline	C24 H26 Br N3 O3	483.114	8.45	Full match	No results	No results	689959	610260	529721	608234	1.24354e+06	879193	909554	2.51714e+06	1.11967e+06	1.31009e+06	516091	697790	0.645075	-0.63246	0.212586	0.722222	0.521677
Com_64_pos	Ubiquinone Q4	C29 H42 O4	454.308	13.164	Full match	No results	No results	333371	530644	400298	374301	407401	611874	501529	340017	295637	505028	959296	280047	0.922381	-0.116565	0.978892	0.416667	0.0279321
Com_654_pos	n-heptanoic acid	C7 H14 O2	130.099	8.325	Full match	No results	No results	1.41673e+06	1.13207e+06	1.52058e+06	1.54064e+06	1.40652e+06	1.66559e+06	1.90361e+06	1.23216e+06	914365	995390	881489	1.28062e+06	1.20457	0.268522	0.138778	0.777778	0.328195
Com_655_pos	N-Glycosyl-L-asparagine	C10 H18 N2 O8	294.107	8.334	Full match	No results	No results	1.57801e+06	1.6696e+06	1.10508e+06	1.24796e+06	6.08124e+06	1.27558e+06	443596	1.65668e+06	948094	1.80857e+06	555388	437931	2.21486	1.14721	0.0675262	0.75	1.13989
Com_656_pos	N-Feruloylserotonin	C20 H20 N2 O4	352.142	7.963	Full match	No results	No results	341743	583280	229157	861426	2.53307e+06	239064	297211	371723	265994	410142	296257	296736	2.47037	1.30473	0.228158	0.611111	0.790634
Com_660_pos	Neoisostegane	C23 H26 O7	414.167	9.836	Full match	No results	No results	1.07462e+06	1.16147e+06	834167	686787	734990	699736	1.57419e+06	1.10716e+06	1.14354e+06	691876	843141	910347	0.827999	-0.272299	0.265198	0.694444	0.286111
Com_662_pos	Nelotanserin	C18 H15 Br F2 N4 O2	436.036	7.585	Full match	No results	No results	415779	411023	596319	341717	310851	448370	586205	520014	570090	307428	363115	470051	0.896041	-0.158363	0.47358	0.611111	0.18717
Com_665_pos	NECA	C12 H16 N6 O4	308.123	8.63	Full match	No results	No results	802056	1.0775e+06	1.09092e+06	1.1194e+06	1.46077e+06	949895	943971	973841	1.03791e+06	1.00957e+06	975036	1.10918e+06	1.07456	0.103743	0.526451	0.638889	0.0874063
Com_671_pos	N-Cyclobutyl-3-methyl-2-thiophenecarboxamide	C10 H13 N O S	195.071	1.398	Full match	No results	No results	939198	813282	1.11007e+06	1.81015e+06	1.05465e+06	638981	1.39569e+06	1.86217e+06	1.10831e+06	1.10118e+06	1.01561e+06	1.89624e+06	0.759778	-0.396351	0.136698	0.777778	0.436038
Com_672_pos	NBQX	C12 H8 N4 O6 S	336.015	7.959	Full match	No results	No results	3.1474e+06	4.72788e+06	1.53489e+07	2.8648e+06	467094	5.719e+06	1.70521e+06	4.07999e+06	4.20958e+06	1.1508e+07	8.83041e+06	3.52689e+06	0.953189	-0.0691662	0.599361	0.555556	0.445895
Com_673_pos	N-Benzyl-N'-{[2-(4-methoxyphenyl)ethyl]carbamoyl}terephthalamide	C25 H25 N3 O4	431.185	10.192	Full match	No results	No results	290020	382766	263810	298013	255794	269000	349931	296408	399437	449904	232239	395774	0.828464	-0.271489	0.166903	0.75	0.256403
Com_674_pos	N-Benzyl-N-[4-cyano-3-(trifluoromethyl)phenyl]-2-diazo-3-oxobutanamide	C19 H13 F3 N4 O2	386.097	8.101	Full match	No results	No results	4.79425e+06	3.51802e+06	8.36901e+06	3.51392e+06	5.11996e+06	3.47833e+06	4.18151e+06	3.28842e+06	2.41824e+06	2.70351e+06	4.1463e+06	2.40927e+06	1.50379	0.588607	0.0563743	0.833333	0.568241
Com_677_pos	Naringin dihydrochalcone	C27 H34 O14	582.193	8.048	Full match	No results	No results	614846	483776	437191	835531	311726	713467	557983	618915	714536	934790	609237	609989	0.839594	-0.252235	0.23877	0.666667	0.322898
Com_678_pos	Nardosinone 甘松新酮	C15 H22 O3	250.154	11.53	No results	No results	Invalid mass	5.33138e+06	9.68322e+06	4.25697e+06	4.97126e+06	1.52215e+07	3.33188e+06	5.50894e+06	6.14027e+06	3.88053e+06	4.66745e+06	2.68293e+06	4.48516e+06	1.56389	0.645135	0.234728	0.638889	0.493869
Com_679_pos	Naphthyl dipeptide	C25 H30 N4 O2	418.239	15.96	Full match	No results	No results	141313	174461	164354	590383	139383	164400	126623	146648	154281	162141	210850	233745	1.32873	0.410053	0.570023	0.555556	0.288775
Com_67_pos	tutin	C15 H18 O6	294.109	9.491	Full match	No results	No results	3.49333e+06	2.14456e+06	1.53371e+07	1.72886e+06	2.22206e+06	2.34701e+06	4.38226e+06	1.6897e+07	7.01866e+06	3.00008e+06	2.16682e+06	3.77792e+06	0.732302	-0.44949	0.36691	0.75	0.624111
Com_681_pos	Naphtho[2,1-b]thiophen-1-ylacetic acid	C14 H10 O2 S	242.039	8.346	Full match	No results	No results	586140	868762	966268	466895	574169	678028	1.02955e+06	2.57607e+06	643911	656469	1.93339e+06	715306	0.548038	-0.867652	0.11934	0.777778	0.69844
Com_684_pos	Naphthalen-2-amine	C10 H9 N	143.074	7.581	Full match	No results	No results	2.39701e+06	3.22875e+06	801430	3.7315e+06	1.43143e+07	1.93528e+06	2.22227e+06	1.40572e+06	2.33858e+06	1.65762e+06	2.84155e+06	1.87844e+06	2.13933	1.09716	0.377687	0.722222	0.571836
Com_688_pos	N-Acetylnorvaline	C7 H13 N O3	159.09	9.54	Full match	No results	No results	659578	562430	526501	521771	503117	687507	1.04383e+06	3.40619e+06	3.00833e+06	3.9818e+06	1.33124e+06	1.75457e+06	0.238257	-2.06941	0.00153393	1	1.94594
Com_689_pos	N-Acetylneuraminic acid	C11 H19 N O9	309.106	1.375	Full match	No results	No results	3.24176e+06	2.31889e+06	1.64278e+06	1.831e+06	1.90417e+06	3.97556e+06	3.22298e+06	3.69369e+06	1.90029e+06	3.83123e+06	2.81613e+06	2.0824e+06	0.849968	-0.234519	0.355161	0.638889	0.266934
Com_68_pos	tryprostatin A	C22 H27 N3 O3	381.204	11.966	Full match	No results	No results	1.21559e+06	1.2532e+06	2.00084e+06	1.54475e+06	1.81021e+06	2.40764e+06	1.57465e+06	1.67815e+06	1.32517e+06	1.15758e+06	3.86036e+06	1.26194e+06	0.942381	-0.0856178	0.976468	0.555556	0.0171053
Com_691_pos	N-acetylmuramic acid 6-phosphate	C11 H20 N O11 P	373.077	8.532	Full match	No results	No results	210945	213091	195964	224498	190191	227241	248286	209298	278467	269875	336443	229972	0.802579	-0.317284	0.0250107	0.888889	0.308855
Com_692_pos	N-Acetyl-L-glutamic acid	C7 H11 N O5	189.064	1.452	Full match	No results	No results	3.59946e+07	5.16025e+07	1.98027e+07	2.6717e+07	1.45903e+08	1.97607e+07	5.67411e+07	2.46955e+07	2.97791e+07	3.57213e+07	1.52538e+07	4.08537e+07	1.47643	0.562111	0.619911	0.472222	0.292774
Com_693_pos	N-Acetylleucylleucyltyrosinamide	C23 H36 N4 O5	448.269	15.952	Full match	No results	No results	991644	640285	619557	4.17082e+06	780393	898267	928802	882555	1.02162e+06	1.12921e+06	1.08106e+06	1.19427e+06	1.29875	0.377125	0.974308	0.75	0.207023
Com_697_pos	Naamine G	C21 H25 N3 O4	383.186	14.365	Full match	No results	No results	1.68248e+06	1.69402e+06	1.54562e+06	3.09449e+06	1.77936e+06	2.07218e+06	1.78129e+06	1.26547e+06	1.01799e+06	1.16499e+06	1.28799e+06	1.27407e+06	1.52316	0.607069	0.0109596	0.888889	0.597495
Com_699_pos	N-1-§-D-ribofuranosyldamirone C	C15 H16 N2 O6	320.1	8.557	Full match	No results	No results	460038	341463	741152	308735	282106	553634	363208	470759	545699	331677	290259	316424	1.15923	0.213168	0.551603	0.555556	0.172611
Com_69_pos	Troxipide	C15 H22 N2 O4	294.159	13.7	Full match	No results	No results	1.146e+06	1.05295e+06	760079	1.26809e+06	3.12751e+06	1.60345e+06	1.05734e+06	999079	2.1075e+06	909509	1.07579e+06	1.16726e+06	1.22437	0.292039	0.566033	0.611111	0.20899
Com_701_pos	N~6~-[(Allyloxy)carbonyl]lysine	C10 H18 N2 O4	230.128	10.408	Full match	No results	No results	504408	1.25544e+06	902827	928766	1.32038e+06	1.04036e+06	447489	740839	991708	955207	600018	430225	1.42893	0.514934	0.104023	0.777778	0.566078
Com_704_pos	N~2~-Ethyl-N~4~-isopropyl-1,3,5-triazine-2,4,6-triamine	C8 H16 N6	196.144	11.122	Full match	No results	No results	8.63959e+06	7.67199e+06	2.88673e+06	4.77665e+06	9.89662e+06	5.88391e+06	7.31252e+06	7.8227e+06	3.18374e+06	3.26468e+06	3.09528e+06	5.45881e+06	1.31913	0.399584	0.30301	0.666667	0.409985
Com_706_pos	N~2~,N~6~-Bis{[(2-methyl-2-propanyl)oxy]carbonyl}lysine	C16 H30 N2 O6	346.211	13.67	Full match	No results	No results	1.58239e+06	1.39787e+06	2.11012e+06	1.74004e+06	1.63133e+06	1.825e+06	1.32174e+06	1.68307e+06	1.42983e+06	1.18183e+06	1.5883e+06	1.34392e+06	1.20331	0.26701	0.0394987	0.833333	0.270497
Com_712_pos	N-{4-[(2-Chlorobenzyl)oxy]phenyl}-6-ethoxy-2-methyl-4-quinolinamine	C25 H23 Cl N2 O2	418.146	8.483	Full match	No results	No results	626705	1.18228e+06	1.48002e+06	699188	835604	1.06616e+06	1.43676e+06	2.78499e+07	1.1477e+06	1.27233e+06	1.88919e+07	1.31965e+06	0.113447	-3.13991	0.0910556	0.861111	1.8811
Com_719_pos	N-{[2-(Methylsulfanyl)-1,3-benzothiazol-6-yl]carbamothioyl}acetamide	C11 H11 N3 O S3	297.006	7.704	Full match	No results	No results	2.81706e+06	4.75409e+06	2.46503e+06	3.85445e+06	7.00951e+06	3.9377e+06	1.80499e+06	4.25488e+06	2.13653e+06	1.53602e+06	1.22905e+06	2.48116e+06	1.84769	0.885723	0.0215165	0.861111	0.946527
Com_735_pos	N-[4-(4-Biphenylylamino)-6-quinazolinyl]acrylamide	C23 H18 N4 O	366.146	9.478	Full match	No results	No results	1.44165e+07	5.75995e+06	5.0968e+06	5.81778e+06	4.81056e+06	4.73199e+06	4.95164e+06	3.83677e+06	4.77431e+06	5.64058e+06	4.51759e+06	4.97019e+06	1.41624	0.502068	0.194731	0.777778	0.388686
Com_73_pos	Trigonelline	C7 H7 N O2	120.021	1.135	No results	Invalid mass	No results	5.68129e+06	3.9474e+06	4.45226e+06	4.42582e+06	3.45133e+06	4.85487e+06	4.18665e+06	3.52545e+06	3.35583e+06	4.22643e+06	4.08338e+06	7.36648e+06	1.00257	0.00370353	0.8454	0.638889	0.0650091
Com_742_pos	N-[3-Hydroxy-5-(2-thienyl)phenyl]-2-(2-naphthyl)-2-oxoacetamide	C22 H15 N O3 S	373.077	8.301	Full match	No results	No results	246942	244619	229344	259927	234765	335948	357814	325497	438527	279641	314644	325498	0.759958	-0.396008	0.00879422	0.888889	0.40166
Com_751_pos	N-[(Dihydroxyboryl)methyl]methioninamide	C6 H15 B N2 O3 S	206.09	10.344	Full match	No results	No results	831391	808590	938885	684146	354501	810426	1.77963e+06	1.50394e+06	1.78718e+06	890252	1.14887e+06	3.44368e+06	0.419569	-1.25302	0.00688637	0.972222	1.21263
Com_760_pos	N,N-Diphenyl-1H-1,2,3-triazole-1-carboxamide	C15 H12 N4 O	264.101	12.698	Full match	No results	No results	2.29543e+06	2.20678e+06	2.60366e+06	1.91684e+06	1.82888e+06	2.66262e+06	2.89678e+06	3.06513e+06	3.45395e+06	2.2284e+06	2.3409e+06	1.62633e+06	0.865657	-0.208132	0.357131	0.694444	0.185455
Com_761_pos	N,N'-Bis(1-pyrenylmethyl)isophthalamide	C42 H28 N2 O2	592.213	9.791	Full match	No results	No results	6.57298e+06	5.93767e+06	3.45627e+06	1.15531e+07	1.37905e+07	9.13827e+06	1.59876e+07	2.28245e+07	2.79767e+07	2.59745e+07	1.81804e+07	2.32477e+07	0.375947	-1.4114	0.0023377	1	1.55569
Com_763_pos	N,N,N',N'-Tetrakis[4-(allyloxy)phenyl]-4,4'-biphenyldiamine	C48 H44 N2 O4	712.327	11.566	Full match	No results	No results	1.2331e+06	874338	1.30673e+06	454983	789075	531738	642755	790157	1.25893e+06	665177	928248	1.77986e+06	0.855705	-0.224815	0.517692	0.611111	0.259695
Com_765_pos	N,N,N',N'-Tetrabenzyl-1,2-diphenyl-1,2-ethanediamine	C42 H40 N2	572.32	12.231	Full match	No results	No results	139425	129621	137717	406407	260368	145989	211152	183654	163317	162111	694195	162919	0.77315	-0.37118	0.554329	0.722222	0.288436
Com_768_pos	N-(cis-4-Azidocyclohexyl)-N'-[2-(4-morpholinyl)ethyl]carbodiimide	C13 H22 N6 O	278.185	12.293	Full match	No results	No results	1.77953e+06	1.63005e+06	1.97301e+06	1.20425e+06	2.27867e+06	1.68166e+06	855013	1.31316e+06	622589	1.29277e+06	1.30247e+06	1.53821e+06	1.52323	0.607133	0.0255314	0.888889	0.655643
Com_76_pos	Triflusal	C10 H7 F3 O4	248.03	1.416	Full match	No results	No results	1.51114e+06	1.27525e+06	930102	1.34045e+06	880531	888456	1.04013e+07	1.71206e+06	902503	871529	812019	1.13006e+06	0.431216	-1.21352	0.466958	0.527778	0.588247
Com_773_pos	N(alpha)-citryl-N(epsilon)-acetyl-N(epsilon)-hydroxylysine	C14 H22 N2 O10	378.128	10.574	Full match	No results	No results	1.32021e+06	1.91685e+06	1.84024e+06	1.11966e+06	770621	2.2126e+06	3.32199e+06	866944	2.1915e+06	829106	1.16018e+06	1.226e+06	0.956695	-0.0638689	0.917001	0.527778	0.244436
Com_776_pos	N-(6-Hydrazino-6-oxohexyl)-4-sulfamoylbenzamide	C13 H20 N4 O4 S	328.119	9.059	Full match	No results	No results	252574	258150	152949	243123	562838	304056	204520	371460	281277	259471	229844	300297	1.07701	0.107028	0.946091	0.527778	0.0981481
Com_778_pos	N(6)-(dimethylallyl)adenosine 5'-diphosphate	C15 H23 N5 O10 P2	495.093	10.774	Full match	No results	No results	227238	223285	210546	230538	215146	225032	268488	247003	223830	480004	208093	228983	0.804023	-0.314691	0.221833	0.722222	0.256464
Com_77_pos	Trifluoroacetyl-cumenol	C11 H11 F3 O2	232.071	10.077	Full match	No results	No results	1.48943e+06	1.67972e+06	1.47318e+06	1.22916e+06	1.76944e+06	1.75115e+06	865052	915996	674357	769979	1.33516e+06	1.02693e+06	1.68092	0.749248	0.00137797	0.972222	0.786103
Com_780_pos	N-(5-Chloro-2-methoxyphenyl)-2-(4-methyl-1-piperidinyl)acetamide	C15 H21 Cl N2 O2	296.13	10.955	Full match	No results	No results	282081	563130	255604	295140	1.22854e+06	281124	337850	353192	294500	306777	264162	291813	1.57205	0.652649	0.341873	0.527778	0.393697
Com_782_pos	N-(4-Chloro-3-nitrophenyl)-4-nitro-2,1,3-benzoxadiazol-5-amine	C12 H6 Cl N5 O5	335.006	1.438	Full match	No results	No results	5.80478e+08	3.98404e+08	3.52357e+08	3.5452e+08	2.20776e+08	4.01411e+08	3.81488e+08	2.37843e+08	1.43614e+08	1.0093e+08	1.35879e+08	1.65419e+08	1.98077	0.986064	0.010946	0.888889	1.09675
Com_785_pos	N-(4-Amino-1-carboxybutyl)glutamic acid	C10 H18 N2 O6	262.118	11.231	Full match	No results	No results	2.87316e+06	2.93722e+06	4.32503e+06	4.47001e+06	4.25868e+06	3.84208e+06	2.81588e+06	2.78158e+06	2.00735e+06	2.37227e+06	2.80769e+06	2.74072e+06	1.46251	0.548447	0.0045652	1	0.545877
Com_797_pos	N-(3,4-Dimethylphenyl)-9,10-dioxo-9,10-dihydro-1-anthracenesulfonamide	C22 H17 N O4 S	391.088	7.671	Full match	No results	No results	916262	3.35257e+06	3.30014e+06	2.76436e+06	1.89617e+06	2.10825e+06	1.47385e+06	3.34422e+06	1.65296e+06	2.78064e+06	1.11061e+06	1.13895e+06	1.24663	0.31803	0.425422	0.638889	0.378122
Com_799_pos	N(3)-(4-Methoxyfumaroyl)-2,3-diaminopropionic acid	C8 H12 N2 O5	216.075	1.384	Full match	No results	No results	4.64535e+06	7.22728e+06	4.59795e+06	6.48196e+06	6.83698e+06	6.36272e+06	4.74722e+06	1.09413e+07	7.58767e+06	8.33179e+06	1.42961e+08	4.78701e+06	0.201567	-2.31067	0.266298	0.777778	0.979186
Com_806_pos	N(2)-malonyl-D-tryptophan	C14 H14 N2 O5	290.09	8.344	Full match	No results	No results	846308	887996	731678	1.08153e+06	792063	1.3471e+06	1.01249e+06	909129	1.35897e+06	830096	992220	1.16424e+06	0.907378	-0.140224	0.386528	0.694444	0.156264
Com_812_pos	N-({3-Oxo-2-[(2E)-2-penten-1-yl]cyclopentyl}acetyl)glutamine	C17 H26 N2 O5	338.185	13.199	Full match	No results	No results	256239	305581	349396	1.75101e+06	1.20285e+06	313734	251164	352544	187848	819083	1.59411e+06	350210	1.17549	0.233257	0.763912	0.472222	0.381092
Com_815_pos	Myricetin	C15 H10 O8	318.037	9.044	Full match	No results	No results	590876	828615	469287	1.15431e+06	1.167e+06	925943	651818	587858	562670	554896	519608	863291	1.37322	0.457564	0.137538	0.75	0.416987
Com_819_pos	mycophenolic acid acyl glucuronide	C23 H28 O12	496.156	8.861	Full match	No results	No results	3.82374e+06	6.52484e+06	5.21449e+06	2.86432e+06	6.11231e+06	5.05874e+06	6.55552e+06	5.61237e+06	4.42447e+06	4.28032e+06	8.41325e+06	3.18139e+06	0.911638	-0.133467	0.680766	0.416667	0.146481
Com_820_pos	Mycalamide A	C24 H41 N O10	503.274	11.855	Full match	No results	No results	989592	565348	539886	913518	1.42013e+06	593899	773800	1.10927e+06	1.00697e+06	898795	704383	784643	0.951593	-0.0715842	0.575224	0.611111	0.166402
Com_821_pos	Musca-aurin VII	C15 H16 N4 O6	348.105	9.843	Full match	No results	No results	102439	90072.5	68234.8	55733.7	45612	70818.5	82315	53962	56506.9	86546.2	89523.2	62453.6	1.00372	0.00535457	0.94162	0.472222	0.0786357
Com_823_pos	MUGlcU	C16 H16 O9	352.079	6.751	Full match	No results	No results	2.29057e+06	2.07596e+06	2.28021e+06	1.41263e+06	1.49832e+06	1.67352e+06	3.5675e+06	2.52475e+06	2.68416e+06	2.00723e+06	2.08465e+06	865822	0.817762	-0.290247	0.544071	0.694444	0.225823
Com_825_pos	mugineic acid	C12 H20 N2 O8	320.122	1.227	Full match	No results	No results	1.07443e+06	1.06638e+06	988730	1.14569e+06	1.88386e+06	1.0647e+06	2.06675e+06	1.91846e+06	1.51376e+06	1.76801e+06	1.80192e+06	1.23517e+06	0.701061	-0.512387	0.0143981	0.888889	0.539984
Com_827_pos	MUD	C16 H18 O8	338.1	8.095	Full match	No results	No results	8.50289e+07	8.53063e+07	3.07663e+08	6.98766e+07	8.21939e+07	8.37984e+07	5.70384e+08	4.99797e+08	2.46382e+08	2.31128e+08	4.4288e+08	5.99064e+08	0.275663	-1.85902	0.000764306	0.944444	2.05259
Com_829_pos	Mucronine B	C28 H36 N4 O4	492.273	13.16	Full match	No results	No results	295081	198122	1.67764e+06	332074	256062	353749	314377	945992	652582	357535	442086	349688	1.01648	0.0235836	0.56227	0.75	0.315714
Com_82_pos	Triethyl citrate	C12 H20 O7	276.12	6.875	Full match	No results	No results	1.54514e+06	1.58746e+06	1.05793e+06	1.3436e+06	332318	723897	3.97382e+06	3.76514e+06	8.46867e+06	5.299e+06	6.18936e+06	1.35626e+07	0.159733	-2.64627	0.000186051	1	2.72014
Com_830_pos	Mubritinib	C25 H23 F3 N4 O2	468.177	11.728	Full match	No results	No results	226288	296700	211660	195212	171069	142977	316792	250846	187140	1.01427e+06	313946	332058	0.515064	-0.957176	0.0810945	0.861111	0.768779
Com_833_pos	Mps1-IN-2	C26 H36 N6 O3	480.285	13.463	Full match	No results	No results	349636	349778	344960	1.01872e+06	1.4421e+06	354817	1.25538e+06	957717	1.86906e+06	799501	8.87647e+06	543860	0.269893	-1.88954	0.0699916	0.805556	1.46362
Com_834_pos	morzid	C8 H16 N3 O P S	233.074	8.266	Full match	No results	No results	719368	877789	557067	487060	1.54877e+06	583888	559207	565256	223109	409960	242975	239070	2.13163	1.09196	0.0123913	0.888889	1.1066
Com_835_pos	Morusinol	C25 H26 O7	438.167	9.879	Full match	No results	No results	2.55971e+07	2.84697e+07	2.5461e+07	2.07346e+07	2.53459e+07	1.57732e+07	2.06006e+07	1.99733e+07	2.18281e+07	1.66064e+07	2.07015e+07	2.20692e+07	1.16097	0.215327	0.203814	0.777778	0.200578
Com_837_pos	Monochloro-monoglutathionyl melphalan	C23 H34 Cl N5 O8 S	575.184	8.947	Full match	No results	No results	842946	563183	401339	607996	594555	520790	1.35368e+06	1.0674e+06	1.2148e+06	1.30649e+06	954879	1.17136e+06	0.499506	-1.00143	0.00025629	1	1.04601
Com_838_pos	Monocerin	C16 H20 O6	308.126	11.028	Full match	No results	No results	5.65557e+06	5.27181e+06	4.82387e+06	4.12067e+06	2.54395e+06	7.67543e+06	3.94513e+06	4.62403e+06	4.89385e+06	5.61213e+06	2.1368e+06	4.1502e+06	1.18647	0.24667	0.453041	0.666667	0.234622
Com_843_pos	Mirabegron	C21 H24 N4 O2 S	396.163	10.552	Full match	No results	No results	3.12137e+08	3.80853e+08	7.33489e+08	2.69464e+08	5.65185e+07	4.78634e+08	6.24208e+08	2.32216e+08	5.02725e+08	6.41926e+08	7.20817e+08	7.12462e+08	0.64964	-0.622287	0.172342	0.722222	0.913492
Com_844_pos	Mimosine	C8 H10 N2 O4	198.064	9.884	Full match	No results	No results	73935.3	80010.2	80072.7	76162.8	205153	68805	131746	145812	134852	79948.6	111154	198395	0.728436	-0.457126	0.112099	0.777778	0.540285
Com_845_pos	miloxacin	C12 H9 N O6	263.042	1.463	Full match	No results	No results	1.36826e+06	1.48607e+07	1.2421e+06	1.25872e+06	1.10249e+06	1.51266e+06	1.61564e+06	1.40588e+06	1.61082e+06	1.36969e+06	4.76459e+06	1.39943e+06	1.75447	0.811032	0.870321	0.75	0.117152
Com_847_pos	milenperone	C22 H23 Cl F N3 O2	415.145	7.882	Full match	No results	No results	302890	566581	405583	936478	2.94197e+06	230734	1.00178e+06	1.01279e+06	673963	784564	670282	522446	1.15397	0.206611	0.561442	0.694444	0.364144
Com_851_pos	Midostaurin	C35 H30 N4 O4	570.228	11.271	Full match	No results	No results	286279	251778	232844	297622	329546	268767	360798	381650	317300	313139	298684	318437	0.837603	-0.255662	0.0190178	0.888889	0.263856
Com_853_pos	Micheliolide 木香内酯	C15 H20 O3	248.141	8.68	Partial match	No results	Full match	740187	854565	619083	657251	795428	712451	919784	825440	1.00973e+06	693826	1.04942e+06	995613	0.797072	-0.327218	0.0207626	0.861111	0.329355
Com_854_pos	MIA	C9 H7 N O3	177.043	7.509	Full match	No results	No results	230740	1.95685e+06	943559	174480	1.40626e+06	236989	122219	127307	156215	115140	130395	234720	5.58567	2.48173	0.0262463	0.944444	1.94947
Com_858_pos	MHPG	C9 H12 O4	184.074	10.49	Full match	No results	No results	1.24705e+08	3.42602e+08	1.138e+08	1.49088e+08	4.92114e+07	1.36524e+08	2.25812e+08	3.04804e+08	3.29813e+08	3.15734e+08	1.49298e+08	2.01278e+08	0.599925	-0.737146	0.0592933	0.833333	0.928571
Com_859_pos	MFCD23143975	C37 H46 S2	554.305	11.357	Full match	No results	No results	2.32754e+06	4.55761e+06	1.57256e+06	4.71288e+06	3.34931e+06	2.05827e+06	2.07022e+06	1.77026e+06	2.78543e+06	3.14021e+06	1.34002e+06	3.87623e+06	1.24	0.310342	0.437834	0.638889	0.316653
Com_85_pos	Tricyclo[6.3.1.0~2,7~]dodeca-2,4,6-trien-10-one	C12 H12 O	172.089	8.194	Full match	No results	No results	1.12032e+06	1.2134e+06	674335	1.46621e+06	2.3686e+06	889381	1.24781e+06	1.13016e+06	1.5763e+06	1.3528e+06	1.22484e+06	1.74569e+06	0.934116	-0.0983267	0.493736	0.694444	0.207607
Com_860_pos	MFCD22200565	C11 H16 Cl N3 O2 S	289.066	6.299	Full match	No results	No results	426730	445988	422923	1.08472e+06	817570	805667	1.47341e+06	4.81849e+06	3.99578e+06	4.30745e+06	1.96762e+06	2.68642e+06	0.207988	-2.26543	0.000134742	1	2.28852
Com_862_pos	MFCD20642996	C3 H4 O6 S	167.973	7.557	Full match	No results	No results	1.41408e+06	1.57164e+06	1.67454e+06	1.74839e+06	1.60427e+06	2.01489e+06	1.93307e+06	1.70888e+06	1.46362e+06	1.43407e+06	1.38099e+06	1.45271e+06	1.06982	0.097373	0.361008	0.666667	0.102904
Com_864_pos	MFCD19443524	C29 H48 O4	460.355	13.675	Full match	No results	No results	2.03035e+06	1.76609e+06	2.03104e+06	7.33768e+06	1.48969e+06	3.44128e+06	536211	375968	476875	325921	549565	671129	6.16423	2.62392	0.000390889	1	2.47108
Com_865_pos	MFCD16621438	C51 H52 N6 O2 P2	842.36	12.896	Full match	No results	No results	1.12284e+06	1.41294e+06	315054	161367	389232	403387	1.44425e+06	1.16538e+06	441387	328479	195987	164493	1.01734	0.0247976	0.876242	0.472222	0.252245
Com_866_pos	MFCD15146035	C7 H8 O4	156.042	1.13	Full match	No results	No results	2.00768e+06	2.0617e+06	2.17042e+06	3.21685e+06	1.84458e+06	2.24221e+06	1.38372e+06	1.64945e+06	1.31446e+06	1.26562e+06	1.54816e+06	1.12121e+06	1.63516	0.709436	0.000769457	1	0.715803
Com_870_pos	MFCD01725924	C20 H22 O7	374.136	1.14	Full match	No results	No results	842842	1.99663e+06	855762	2.15283e+06	7.54903e+06	968074	860344	664520	662877	1.0528e+06	977136	727315	2.905	1.53854	0.0892801	0.777778	1.08169
Com_871_pos	MFCD01318772	C8 H13 N3 O2	183.101	1.994	Full match	No results	No results	197111	277180	181975	290948	216741	193296	121988	154180	102682	132357	245607	138843	1.51537	0.599671	0.0151718	0.888889	0.653541
Com_872_pos	MFCD00871363	C18 H40 N O5 P	381.266	15.511	Full match	No results	No results	41408.2	41030.1	41799.5	48444.7	52907.2	48653.4	52431.7	49011.3	44291	43779.2	48567.4	47606.5	0.959942	-0.0589812	0.421373	0.638889	0.0648494
Com_874_pos	MFCD00783859	C17 H16 Cl F N2 O	318.092	1.452	Full match	No results	No results	8.90913e+06	1.10379e+07	7.20526e+06	1.47358e+07	1.01045e+07	8.36014e+06	2.58205e+07	1.54892e+07	1.72552e+07	1.38127e+07	1.44258e+07	2.93482e+07	0.519604	-0.944515	0.00351837	0.944444	0.937923
Com_875_pos	MFCD00674434	C20 H37 N O2	323.282	14.678	Full match	No results	No results	2.43142e+06	2.37011e+06	2.04577e+06	2.67218e+06	2.32507e+06	2.80779e+06	1.73825e+06	2.82796e+06	2.30034e+06	749388	1.96031e+06	1.95273e+06	1.27091	0.345866	0.164092	0.805556	0.454016
Com_876_pos	MFCD00591857	C18 H18 Cl N3 O4	375.097	9.454	Full match	No results	No results	359353	417268	357176	421349	360096	402526	440326	424935	385394	391396	419285	412185	0.937032	-0.0938297	0.118845	0.75	0.0977612
Com_879_pos	MFCD00276664	C18 H18 O5	314.115	9.369	Full match	No results	No results	1.27335e+06	5.28418e+06	1.42275e+06	1.41769e+06	1.48876e+06	1.27398e+06	2.46412e+06	2.95051e+06	2.45699e+06	3.93965e+06	2.34063e+06	2.1516e+06	0.745895	-0.422956	0.11839	0.833333	0.642598
Com_882_pos	MFCD00171374	C33 H38 N2 O13	670.24	8.951	Full match	No results	No results	261335	445448	118706	229779	339937	113140	319445	883696	616335	1.02797e+06	276073	251933	0.446857	-1.16211	0.0464689	0.805556	1.14688
Com_885_pos	MFCD00092673	C24 H28 Si	344.196	13.884	Full match	No results	No results	213281	230063	222810	294994	176037	221072	161918	146885	219373	219581	288453	180823	1.11604	0.15839	0.333284	0.722222	0.194434
Com_886_pos	MFCD00075988	C30 H50 O3	458.376	14.248	Full match	No results	No results	1.39827e+06	2.47007e+06	775410	941957	1.72258e+06	1.54332e+06	2.60369e+06	4.09061e+06	2.68726e+06	1.69549e+06	1.46407e+06	2.94817e+06	0.571467	-0.807257	0.0320906	0.861111	0.842328
Com_888_pos	MFCD00070502	C4 H8 O3	104.047	1.35	Full match	No results	No results	3.49729e+07	3.75365e+07	2.95072e+07	3.57683e+07	3.16595e+07	2.71795e+07	6.08592e+07	5.53227e+07	4.82375e+07	4.37401e+07	5.34392e+07	4.91387e+07	0.632765	-0.660258	6.22753e-05	1	0.67402
Com_889_pos	MFCD00065806	C20 H28 O3	316.203	12.113	Full match	No results	No results	7.35551e+06	3.32569e+06	2.60934e+06	9.7162e+06	1.62119e+07	1.71016e+06	3.28735e+06	3.92106e+06	4.06904e+06	4.76869e+06	6.17199e+06	2.11913e+06	1.68173	0.74995	0.492989	0.583333	0.451095
Com_892_pos	MFCD00056763	C7 H5 N5	159.055	7.987	Full match	No results	No results	1.66479e+06	2.26806e+06	1.3819e+06	2.98489e+06	4.75523e+06	1.59908e+06	3.10397e+06	1.48239e+07	7.13749e+06	1.39352e+07	1.00799e+07	4.95896e+06	0.271171	-1.88272	0.00282981	0.972222	1.86809
Com_895_pos	MFCD00025556	C8 H14 N2 O5	218.09	1.393	Full match	No results	No results	4.0072e+07	3.75236e+07	3.79364e+07	4.43185e+07	2.25841e+07	5.07185e+07	7.63822e+07	2.3321e+08	6.70278e+07	5.48233e+07	9.17778e+07	7.66053e+07	0.388701	-1.36327	0.0076212	1	1.24012
Com_89_pos	Tri-2,5-cyclohexadien-1-ylsilane	C18 H22 Si	266.148	10.094	Full match	No results	No results	361262	622582	311842	219961	549123	269430	340116	354566	264057	323546	215833	378782	1.24365	0.314577	0.401987	0.611111	0.248166
Com_901_pos	Mezerein	C38 H38 O10	654.243	10.304	Full match	No results	No results	1.69654e+06	1.1095e+06	1.43934e+06	2.33041e+06	2.2264e+06	1.9259e+06	2.56305e+06	2.28003e+06	1.18101e+07	5.09383e+06	1.21743e+06	3.02842e+06	0.412732	-1.27672	0.1022	0.833333	0.948281
Com_904_pos	Mexoryl SX	C28 H34 O8 S2	562.168	9.45	Full match	No results	No results	9.05173e+06	7.00072e+06	3.61329e+06	6.76771e+06	4.04127e+06	5.84275e+06	5.03882e+06	1.73649e+06	3.23899e+06	2.95599e+06	2.12426e+06	2.98e+06	2.00932	1.0067	0.00672855	0.944444	1.03688
Com_909_pos	Methylprednisolone Hemisuccinate	C26 H34 O8	474.226	11.128	Full match	No results	No results	212160	242324	176082	211441	202171	153302	199176	397564	224990	306447	283408	368891	0.672561	-0.572262	0.0184889	0.861111	0.55815
Com_90_pos	tretamine	C9 H12 N6	204.112	11.285	Full match	No results	No results	534393	410842	471569	391608	468440	464943	390278	252586	230885	215479	209005	278738	1.73865	0.797964	0.000858515	1	0.842965
Com_911_pos	Methylenesuccinate	C5 H4 O4	128.011	1.436	Full match	No results	No results	3.02546e+07	2.4572e+07	2.82427e+07	3.26632e+07	2.96471e+07	3.47474e+07	2.27858e+07	1.82277e+07	2.98869e+07	4.45661e+07	1.81377e+07	2.85754e+07	1.11066	0.151422	0.349909	0.694444	0.223856
Com_913_pos	Methyl tert-butyl ether	C5 H12 O	88.0888	13.399	Full match	No results	No results	1.06074e+06	1.17873e+06	309689	222878	180896	256816	172315	162507	167533	122442	202483	145007	3.30124	1.72301	0.0407934	0.972222	1.33838
Com_916_pos	Methyl N-{[(2-methyl-2-propanyl)oxy]carbonyl}alanylglycinate	C11 H20 N2 O5	260.138	13.871	Full match	No results	No results	109528	104140	112192	152809	99236.8	141771	134627	152153	110838	130162	120798	100408	0.960871	-0.0575857	0.648041	0.583333	0.0771185
Com_918_pos	Methyl Jasmonate	C13 H20 O3	224.141	10.146	Full match	No results	No results	776871	2.51647e+06	535736	741886	2.24262e+06	933462	1.60704e+06	1.8389e+06	1.21771e+06	1.38337e+06	796183	1.15026e+06	0.969172	-0.045175	0.565855	0.638889	0.252403
Com_91_pos	Tremulacin	C27 H28 O11	528.161	9.113	Full match	No results	No results	1.58663e+06	992525	1.69877e+06	1.56348e+06	1.9119e+06	2.5042e+06	2.12654e+06	4.78675e+06	2.58285e+06	2.30303e+06	1.64131e+06	2.44102e+06	0.645877	-0.630668	0.055087	0.833333	0.61075
Com_924_pos	Methyl 6-chloro-2-methylhexanoate	C8 H15 Cl O2	178.076	8.826	Full match	No results	No results	55313.5	95731.9	37138.7	83394.7	42607.7	89904.3	336443	840037	1.46058e+06	209598	192967	129669	0.127502	-2.97141	0.00445465	1	2.5566
Com_929_pos	Methyl 4-[3-(trifluoromethyl)cyclohexyl]benzoate	C15 H17 F3 O2	286.118	9.197	Full match	No results	No results	1.24937e+06	1.50004e+06	605771	1.41208e+06	388922	1.56403e+06	1.2887e+06	739359	1.40644e+06	1.06624e+06	1.57146e+06	1.72892e+06	0.86144	-0.215177	0.415928	0.611111	0.337974
Com_938_pos	Methyl 3-[(2,2-dimethylbutanoyl)thio]propanoate	C10 H18 O3 S	218.097	11.699	Full match	No results	No results	203208	181739	42111.9	133993	133807	82969.3	57970.1	71896.4	136858	80422.6	103077	62616.2	1.5167	0.60094	0.244164	0.722222	0.531283
Com_940_pos	Methyl 2-benzyl-3-{[(trifluoromethyl)sulfonyl]amino}propanoate	C12 H14 F3 N O4 S	325.06	7.955	Full match	No results	No results	3.53984e+06	4.45077e+06	2.41533e+06	4.75935e+06	5.13109e+06	3.94958e+06	8.28096e+06	2.34106e+06	3.4363e+06	1.79083e+06	4.44862e+06	2.59307e+06	1.0592	0.0829745	0.531171	0.694444	0.273448
Com_941_pos	Methyl 2-acetyl-4-oxopentanoate	C8 H12 O4	172.074	9.899	Full match	No results	No results	1.93282e+06	1.87534e+06	2.01646e+06	2.67019e+06	1.54909e+06	2.5979e+06	3.14721e+06	2.44365e+06	2.52684e+06	2.18181e+06	2.30055e+06	3.11427e+06	0.804476	-0.313879	0.0609028	0.777778	0.333011
Com_95_pos	trehalose 6-phosphate	C12 H23 O14 P	422.082	7.046	Full match	No results	No results	1.29663e+07	1.58355e+07	9.67562e+06	1.08378e+07	1.63389e+07	9.3075e+06	1.64811e+07	1.48488e+07	1.66058e+07	1.50265e+07	1.9106e+07	2.3706e+07	0.708695	-0.496763	0.0176572	0.888889	0.523616
Com_962_pos	Methyl (9Z)-12-hydroxy-9-dodecenoate	C13 H24 O3	228.172	10.693	Full match	No results	No results	2.61648e+06	7.5224e+06	1.33731e+06	5.72278e+06	1.30834e+07	3.55815e+06	2.77378e+06	3.59722e+06	2.30538e+06	3.95769e+06	1.0045e+06	2.09196e+06	2.15126	1.10518	0.15826	0.722222	0.907835
Com_96_pos	Travoprost	C26 H35 F3 O6	500.239	11.754	Full match	No results	No results	2.81547e+06	2.27217e+06	1.19604e+06	2.78448e+06	6.33845e+06	1.07103e+06	1.73168e+06	3.18209e+06	3.31456e+06	2.29674e+06	3.66182e+06	2.06609e+06	1.01382	0.0198051	0.667797	0.611111	0.246805
Com_98_pos	Traumatic Acid	C12 H20 O4	228.136	13.088	Full match	No results	No results	484179	804269	1.10659e+06	3.08467e+06	410080	1.09181e+06	3.91256e+06	483650	2.9179e+06	949080	1.97892e+06	6.01781e+06	0.429374	-1.21969	0.141132	0.722222	1.15468
Com_991_pos	methitural	C12 H20 N2 O2 S2	288.097	9.121	Full match	No results	No results	5.80998e+07	3.79191e+07	3.0955e+07	4.945e+07	9.4023e+07	4.28195e+07	6.47572e+06	1.4492e+07	3.68136e+07	2.20028e+07	7.61243e+06	1.64296e+07	3.01722	1.59322	0.00431369	0.972222	1.79879
Com_996_pos	Mesulfen	C14 H12 S2	244.037	6.304	Full match	No results	No results	1.92506e+06	1.79792e+06	1.74954e+06	4.63388e+06	3.7944e+06	2.31673e+06	6.24162e+06	1.30013e+07	1.17493e+07	1.29274e+07	6.71344e+06	8.8171e+06	0.272792	-1.87413	0.000134327	1	1.95935

## Sheet: A3vsC3
ID	Name_des	Formula	Molecular Weight	RT [min]	ChemSpider_Results	mzCloud_Results	mzVault_Results	pos_A31	pos_A32	pos_A33	pos_A34	pos_A35	pos_A36	pos_C31	pos_C32	pos_C33	pos_C34	pos_C35	pos_C36	FC	log2FC	Pvalue	ROC	VIP
Com_1001_pos	Menadione	C11 H8 O2	172.052	9.494	Full match	No results	No results	292397	420381	325492	283030	263855	391223	405987	270686	316968	451682	338707	365517	0.91944	-0.121173	0.442389	0.638889	0.136221
Com_1003_pos	Melilotoside	C15 H18 O8	326.1	7.962	Full match	No results	No results	2.89389e+06	7.07279e+06	5.67179e+06	7.31139e+06	5.67581e+06	1.21441e+07	8.65741e+06	1.02149e+07	1.15765e+07	9.97253e+06	8.48996e+06	7.17555e+06	0.726903	-0.460165	0.098031	0.805556	0.663409
Com_1004_pos	melicopicine	C18 H19 N O5	329.126	8.801	Full match	No results	No results	1.1805e+06	637090	960700	1.1145e+06	1.33824e+06	1.12071e+06	733379	1.13873e+06	874956	726878	1.33699e+06	748341	1.14255	0.192254	0.381613	0.638889	0.211708
Com_1005_pos	Melengestrol acetate	C25 H32 O4	396.23	14.501	Full match	No results	No results	67220.2	47831.2	45377	125952	56661.3	55027.6	95354.2	109940	37700.6	79839.3	160876	61348.7	0.730325	-0.45339	0.296079	0.694444	0.438919
Com_1006_pos	MEIQX	C11 H11 N5	213.102	8.848	Full match	No results	No results	671264	750094	699786	616063	958963	1.06781e+06	3.41217e+06	1.39757e+06	2.20719e+06	2.79636e+06	2.29355e+06	924804	0.36557	-1.45178	0.00330547	0.944444	1.45742
Com_1008_pos	mefexamide	C15 H24 N2 O3	280.18	14.61	Full match	No results	No results	8.22278e+06	6.35394e+06	4.14013e+06	2.99138e+06	5.51794e+06	3.59139e+06	2.50143e+06	1.89567e+06	1.54619e+06	2.08547e+06	1.87025e+06	1.15533e+06	2.78783	1.47914	0.000527752	1	1.53845
Com_100_pos	Tosufloxacin	C19 H15 F3 N4 O3	404.111	10.736	Full match	No results	No results	631861	1.8623e+06	913744	1.40257e+06	624398	1.3552e+06	577097	1.28203e+06	497913	685215	485357	587715	1.64995	0.722419	0.0710793	0.861111	0.807679
Com_1010_pos	Medronic Acid	C H6 O6 P2	175.965	1.223	Full match	No results	No results	2.34084e+07	1.7743e+07	2.2072e+07	1.61048e+07	3.07453e+07	1.17289e+07	6.49463e+06	5.35904e+06	5.93935e+06	6.47485e+06	5.5508e+06	6.16696e+06	3.38475	1.75905	0.000232871	1	1.81835
Com_1011_pos	Meclorisone dibutyrate	C30 H40 Cl2 O6	566.219	10.489	Full match	No results	No results	664331	665989	938617	4.5745e+06	2.6879e+06	1.23702e+06	642659	595841	471464	534266	1.39376e+06	1.75026e+06	1.99849	0.998908	0.195324	0.777778	0.873377
Com_1012_pos	Meclizine	C25 H27 Cl N2	390.186	7.344	Full match	No results	No results	8.23871e+06	1.06773e+07	9.78267e+06	5.7148e+06	6.97071e+06	6.56943e+06	4.02e+06	5.00606e+06	5.85998e+06	8.70063e+06	5.80476e+06	8.4281e+06	1.26796	0.342509	0.143445	0.722222	0.388986
Com_1014_pos	mazipredone	C26 H38 N2 O4	442.284	15.421	Full match	No results	No results	197626	188323	192507	210458	235220	207850	195271	160568	228047	198150	417331	193836	0.884282	-0.177421	0.618328	0.5	0.119714
Com_1018_pos	Masitinib	C28 H30 N6 O S	498.221	5.847	Full match	No results	No results	698418	625078	541635	276690	1.0803e+06	302311	339736	410047	1.45858e+06	446363	1.94776e+06	987654	0.630473	-0.665494	0.365023	0.638889	0.645528
Com_1019_pos	Mascaroside	C26 H36 O11	524.223	11.871	Full match	No results	No results	6.32038e+06	9.33279e+06	7.21045e+06	5.3056e+06	5.4152e+06	4.19665e+06	1.01296e+07	8.7704e+06	1.13304e+07	1.195e+07	7.85958e+06	8.52812e+06	0.645079	-0.632452	0.00803041	0.916667	0.725373
Com_1023_pos	marrubin	C20 H28 O4	332.198	10.459	Full match	No results	No results	722956	482518	568411	478423	537332	604847	429434	397231	633506	593569	718010	647181	0.992851	-0.0103514	0.962677	0.527778	0.0521484
Com_1027_pos	Mannopine	C11 H22 N2 O8	310.139	8.543	Full match	No results	No results	876212	757018	775059	946984	917881	880906	1.54584e+06	1.0542e+06	1.13057e+06	1.27917e+06	1.54858e+06	1.09109e+06	0.673782	-0.569647	0.00149295	1	0.600295
Com_1028_pos	Mannitol 1-phosphate	C6 H15 O9 P	262.045	9.685	Full match	No results	No results	558747	440339	427204	384598	467543	462321	563395	491179	528341	591360	432271	478038	0.888532	-0.170504	0.11446	0.805556	0.198098
Com_102_pos	Tos-Arg-CH2Cl	C13 H21 Cl N4 O2 S	332.108	7.419	Full match	No results	No results	1.96655e+06	1.41629e+06	688853	567268	2.04215e+06	1.08295e+06	615209	584194	541008	635855	575816	582687	2.19648	1.13519	0.0264813	0.861111	1.05703
Com_1030_pos	Mangostin	C24 H26 O6	410.173	9.022	Full match	No results	No results	4.75213e+06	4.90355e+06	6.40052e+06	6.72985e+06	6.09167e+06	7.20983e+06	7.19966e+06	5.57336e+06	6.08339e+06	5.58861e+06	5.64272e+06	6.20247e+06	0.994416	-0.00807928	0.872941	0.555556	0.0927115
Com_1032_pos	Malvidin	C17 H14 O7	330.071	7.75	No match	Invalid mass	Invalid mass	589960	221087	282603	519747	352403	400329	2.02562e+06	1.49288e+06	1.51816e+06	1.00108e+06	1.32632e+06	1.96452e+06	0.253643	-1.97913	3.34319e-05	1	2.17235
Com_1035_pos	malonylgenistin	C24 H22 O13	518.104	7.475	Full match	No results	No results	913631	923847	985680	1.30468e+06	903545	1.27388e+06	1.7086e+06	1.30599e+06	1.2052e+06	1.40577e+06	1.32792e+06	1.44965e+06	0.750347	-0.41437	0.00730877	0.944444	0.457144
Com_1038_pos	malonyldaidzin	C24 H22 O12	502.109	6.385	Full match	No results	No results	442477	478136	239205	221552	263534	366985	295489	222078	276519	243721	309663	558250	1.05571	0.0782153	0.764005	0.5	0.0946204
Com_1039_pos	Mallotophenone	C21 H24 O8	404.147	9.512	Full match	No results	No results	245891	127430	175728	255001	286212	334778	359405	346436	348360	330002	298999	419884	0.677594	-0.561507	0.0289586	0.944444	0.66755
Com_1040_pos	Mallotochromene	C24 H26 O8	442.161	9.61	Full match	No results	No results	313412	314970	380050	268586	319486	464040	375486	627836	393414	671680	498069	340978	0.708708	-0.496736	0.0443866	0.861111	0.504169
Com_1041_pos	Maleimide	C4 H3 N O2	97.0168	2.393	Full match	No results	No results	1.49786e+07	8.9227e+06	8.99446e+06	5.94671e+06	1.04653e+07	1.01123e+07	1.65245e+07	6.63998e+06	7.86275e+06	9.24129e+06	1.1136e+07	1.0256e+07	0.963665	-0.0533963	0.865075	0.555556	0.167257
Com_1048_pos	Mahuannin D	C30 H24 O9	528.144	9.038	Full match	No results	No results	834210	1.67891e+06	1.73231e+06	2.16184e+06	658593	2.41339e+06	1.59379e+06	4.03744e+06	2.07185e+06	2.86902e+06	1.54895e+06	2.75238e+06	0.637328	-0.649893	0.0936221	0.722222	0.817945
Com_104_pos	Torcetrapib	C26 H25 F9 N2 O4	600.167	8.014	Full match	No results	No results	268840	269879	243044	239888	270522	262037	343213	319353	298447	378443	323335	437282	0.740075	-0.434257	0.00227952	1	0.459304
Com_1050_pos	Macrozamin	C13 H24 N2 O11	384.139	8.14	Full match	No results	No results	3.43182e+06	4.02317e+06	3.42558e+06	3.02881e+06	2.40039e+06	4.61296e+06	5.04181e+06	3.77742e+06	4.23983e+06	3.57188e+06	3.18328e+06	3.82298e+06	0.885162	-0.175987	0.269575	0.694444	0.22122
Com_1057_pos	Maclurin	C13 H10 O6	262.049	12.439	Full match	No results	No results	5.91347e+07	5.53165e+07	5.92058e+07	4.75825e+07	7.0607e+07	1.353e+08	6.79288e+07	5.14851e+07	4.28527e+07	6.17382e+07	6.01751e+07	9.93655e+07	1.11368	0.155333	0.692926	0.5	0.172263
Com_105_pos	Topotecan	C23 H23 N3 O5	421.164	6.706	Full match	No results	No results	239971	2.08714e+06	1.10352e+06	3.98187e+06	259581	5.97095e+06	2.68644e+06	5.21252e+06	2.82845e+06	1.75056e+06	760379	2.28603e+06	0.878813	-0.186372	0.364609	0.611111	1.30705
Com_1060_pos	LysoPC(18:3(9Z,12Z,15Z))	C26 H48 N O7 P	517.317	14.291	Full match	No results	No results	1.89526e+06	6.87329e+06	6.66688e+06	1.15807e+07	3.42541e+06	1.3203e+07	1.36824e+07	2.0663e+07	1.29642e+07	6.90041e+06	1.03868e+07	1.20241e+07	0.569615	-0.81194	0.0716569	0.833333	1.18191
Com_1062_pos	Lusutrombopag	C29 H32 Cl2 N2 O5 S	590.142	5.896	Full match	No results	No results	1.63083e+06	1.96513e+06	1.56107e+06	3.89343e+06	1.93922e+06	2.58963e+06	2.46975e+06	3.28582e+06	3.24587e+06	3.51582e+06	3.58719e+06	3.55933e+06	0.690574	-0.534131	0.0299691	0.805556	0.650055
Com_1063_pos	Lupenone	C30 H48 O	424.37	14.656	Full match	No results	No results	346203	704899	311383	337985	298702	343188	315592	236737	267352	313436	365698	393887	1.23757	0.307515	0.271935	0.611111	0.277057
Com_1065_pos	Lumichrome	C12 H10 N4 O2	242.079	8.477	Full match	No results	No results	665655	523842	793926	692155	555994	1.74402e+06	987876	944378	521399	612369	632165	1.11236e+06	1.03431	0.0486669	0.929257	0.527778	0.227644
Com_1066_pos	lukianol A	C25 H17 N O5	411.111	7.544	Full match	No results	No results	747244	601206	652454	641925	941712	726369	1.1673e+06	668344	748876	736033	780481	831113	0.874044	-0.194222	0.238428	0.777778	0.212131
Com_1069_pos	L-Theanine	C7 H14 N2 O3	174.101	1.302	Full match	No results	No results	7.84979e+06	4.16245e+06	3.5022e+06	2.90366e+06	6.78061e+06	3.37463e+06	4.60662e+06	5.98876e+06	3.15079e+06	2.72705e+06	3.51615e+06	4.23522e+06	1.17952	0.238197	0.542314	0.444444	0.292619
Com_1070_pos	L-Pyroglutamic acid	C5 H7 N O3	129.043	1.663	Full match	Full match	No results	4.04801e+08	2.53301e+08	2.86188e+08	3.03159e+08	3.09225e+08	7.06538e+08	4.35101e+08	2.6828e+08	2.61138e+08	3.14812e+08	1.87466e+08	5.18112e+08	1.14021	0.189298	0.580145	0.555556	0.239148
Com_1071_pos	L-Prolinamide	C5 H10 N2 O	114.08	8.504	Full match	No results	No results	987229	126332	96923.6	148372	202828	113133	207269	194765	189322	135906	200518	247782	1.42469	0.510653	0.91996	0.694444	0.431933
Com_1078_pos	Loganin pentaacetate	C27 H36 O15	600.203	8.878	Full match	No results	No results	1.93575e+07	8.7894e+06	9.55992e+06	1.03763e+07	1.04977e+07	1.42714e+07	6.99974e+06	4.83723e+06	9.11969e+06	7.00197e+06	4.67304e+06	7.76367e+06	1.80348	0.850785	0.00531766	0.972222	0.896014
Com_107_pos	Topicon	C25 H29 Br F2 O7	558.104	9.795	Full match	No results	No results	101676	111913	105823	95806.8	117332	196979	90501.9	130510	88624.4	100564	82685.6	102581	1.22514	0.292945	0.183109	0.777778	0.319169
Com_1080_pos	Loganetin	C11 H16 O5	228.1	10.458	Full match	No results	No results	648732	1.39614e+06	1.25196e+06	2.92049e+06	1.07668e+06	3.3975e+06	2.4205e+06	3.5759e+06	3.79375e+06	2.61664e+06	1.05561e+06	2.39636e+06	0.67417	-0.568817	0.162486	0.694444	0.854377
Com_1082_pos	LN	C14 H25 N O11	383.142	9.623	Full match	No results	No results	908813	655739	458943	603899	818436	590842	912676	778593	990511	955251	621866	699513	0.814106	-0.296711	0.11854	0.805556	0.360669
Com_1086_pos	L-lupinic acid	C13 H18 N6 O3	306.144	11.316	Full match	No results	No results	3.20619e+06	2.60016e+06	2.08667e+06	2.26354e+06	3.64147e+06	1.41656e+06	1.28962e+06	1.46078e+06	942785	1.75861e+06	1.24307e+06	1.19812e+06	1.92761	0.946813	0.00418258	0.944444	0.984198
Com_1089_pos	LINUSTATIN	C16 H27 N O11	409.158	11.454	Full match	No results	No results	197850	562346	425562	793686	187557	211758	599989	477200	192421	541534	176921	421992	0.987013	-0.0188597	0.845173	0.472222	0.163314
Com_108_pos	Tomelukast	C16 H22 N4 O3	318.17	9.904	Full match	No results	No results	341792	567099	348932	513639	607054	540868	216218	213905	225232	234995	194375	277563	2.143	1.09963	0.000301032	1	1.16273
Com_1090_pos	Linoleic acid	C18 H32 O2	280.239	15.177	Full match	No results	No results	387930	1.17096e+06	827475	3.15871e+06	747971	1.16009e+06	376338	213128	345581	961331	386617	422912	2.7544	1.46174	0.0270485	0.888889	1.47286
Com_1091_pos	Linamarin	C10 H17 N O6	247.105	8.807	Full match	No results	No results	4.04141e+06	2.21607e+06	1.73713e+06	1.21861e+06	2.99165e+06	1.50804e+06	1.53871e+06	2.37762e+06	1.0148e+06	1.02959e+06	1.41475e+06	1.11815e+06	1.6145	0.691084	0.0816474	0.805556	0.714861
Com_1092_pos	limonoic acid	C26 H34 O10	506.213	12.084	Full match	No results	No results	4.83807e+06	5.72121e+06	4.37175e+06	4.19532e+06	4.11539e+06	4.24432e+06	1.00432e+07	7.84302e+06	7.7263e+06	1.21641e+07	6.51522e+06	7.03657e+06	0.535494	-0.901057	0.000612411	1	0.947001
Com_1100_pos	Licoricone	C22 H22 O6	382.142	9.968	Full match	No results	No results	568150	833177	1.21221e+06	1.5452e+06	1.25019e+06	1.59978e+06	1.38112e+06	1.18112e+06	1.45944e+06	1.64581e+06	1.03331e+06	1.35436e+06	0.870088	-0.200766	0.322314	0.611111	0.347689
Com_1103_pos	L-Histidinol phosphate	C6 H12 N3 O4 P	221.056	1.392	Full match	No results	No results	1.39667e+06	1.22819e+06	1.19453e+06	1.0831e+06	1.42767e+06	1.23298e+06	1.40671e+06	1.07763e+06	1.03802e+06	1.22786e+06	1.20169e+06	1.29711e+06	1.04333	0.0611969	0.50408	0.638889	0.088767
Com_1109_pos	Levulinic acid	C5 H8 O3	116.047	1.594	Full match	No results	No results	1.72968e+08	1.52585e+08	1.58021e+08	1.33748e+08	1.62936e+08	1.45087e+08	1.15584e+08	9.02325e+07	1.02188e+08	1.16277e+08	1.14906e+08	1.24636e+08	1.39396	0.479192	0.000299632	1	0.516826
Com_110_pos	tolimidone	C11 H10 N2 O2	202.074	2.942	Full match	No results	No results	1.22032e+07	1.29857e+07	1.24146e+07	8.92829e+06	1.3657e+07	7.75896e+06	8.05262e+06	1.26055e+07	1.52985e+07	1.93185e+07	1.08761e+07	8.73498e+06	0.907346	-0.140275	0.678147	0.444444	0.189069
Com_1110_pos	Leukotriene E4	C23 H37 N O5 S	439.24	11.123	Full match	No results	No results	7.29722e+06	5.54355e+06	3.92438e+06	6.24153e+06	9.04697e+06	6.63089e+06	8.07262e+06	1.52799e+07	7.34095e+06	6.38392e+06	3.47368e+06	7.32046e+06	0.808091	-0.30741	0.521244	0.666667	0.234841
Com_1112_pos	leucoline	C9 H7 N	129.058	8.357	Full match	No results	No results	1.3578e+06	1.58695e+06	1.63543e+06	1.07863e+06	1.64467e+06	1.42012e+06	1.53403e+06	1.2951e+06	1.21977e+06	1.27977e+06	1.56022e+06	1.72496e+06	1.01274	0.0182645	0.907989	0.583333	0.046931
Com_1113_pos	Letaxaban	C22 H26 Cl N3 O5 S	479.126	8.34	Full match	No results	No results	503524	497738	516350	383067	705425	482853	869024	722999	1.03992e+06	860777	790142	643375	0.627042	-0.673366	0.00120656	0.972222	0.742117
Com_1114_pos	Lestaurtinib	C26 H21 N3 O4	439.153	9.787	Full match	No results	No results	1.98667e+06	2.34556e+06	2.02707e+06	1.59682e+06	2.93313e+06	2.27621e+06	943031	692351	614614	798577	447246	1.1078e+06	2.85981	1.51592	9.58664e-05	1	1.66616
Com_1115_pos	Lersivirine	C17 H18 N4 O2	310.144	8.916	Full match	No results	No results	143262	91188	84073	88481.5	226691	167379	118306	118188	211186	92727.1	83559.5	95015	1.11418	0.155981	0.691345	0.527778	0.136182
Com_1116_pos	LEPTOMYCIN	C33 H48 O6	540.343	12.846	Full match	No results	No results	286891	362253	297358	280737	525390	391617	325626	292848	827866	312732	1.2557e+06	488321	0.6121	-0.70816	0.221183	0.694444	0.553457
Com_1118_pos	Leinamycin	C22 H26 N2 O6 S3	510.093	10.99	Full match	No results	No results	219049	283010	264281	362270	221170	610639	374663	318731	323711	323327	337397	335250	0.97384	-0.0382432	0.579088	0.694444	0.287075
Com_1119_pos	lawsone	C10 H6 O3	174.032	7.165	Full match	No results	No results	1.47688e+06	992554	1.57625e+06	1.62937e+06	1.6572e+06	1.81555e+06	1.27743e+06	1.04599e+06	1.42734e+06	2.76259e+06	1.43495e+06	1.24701e+06	0.994834	-0.0074726	0.854711	0.694444	0.0475872
Com_1121_pos	Laurylamine	C12 H27 N	185.214	12.508	Full match	No results	No results	2.19861e+06	1.96766e+06	1.69215e+06	1.72893e+06	2.10192e+06	1.75854e+06	1.91188e+06	1.67028e+06	1.62027e+06	1.83941e+06	1.65357e+06	2.45318e+06	1.02684	0.0382091	0.690824	0.666667	0.0783961
Com_1122_pos	LAT-B	C20 H29 N O5 S	395.175	13.735	Full match	No results	No results	1.32412e+06	256617	132662	169642	270782	315818	174073	230479	121428	132494	84463	98760.6	2.93412	1.55293	0.062176	0.888889	1.24678
Com_1123_pos	Latanoprost	C26 H40 O5	432.287	14.152	Full match	No results	No results	189633	189912	236112	152446	245335	178450	242648	146983	145451	276667	164738	184698	1.02644	0.0376523	0.747393	0.611111	0.116517
Com_1129_pos	landomycin P	C37 H42 O12	678.266	10.509	Full match	No results	No results	1.13394e+06	1.00338e+06	1.35859e+06	3.80856e+06	1.01069e+06	3.96939e+06	7.76278e+06	3.80485e+06	4.98243e+06	1.63864e+06	4.82409e+06	4.003e+06	0.454717	-1.13696	0.0277722	0.888889	1.39448
Com_112_pos	tokaramide A	C23 H36 N6 O5	476.276	12.777	Full match	No results	No results	4.82861e+06	2.26205e+06	1.83535e+06	2.38224e+06	2.54111e+06	2.83797e+06	3.21414e+06	4.63494e+06	2.09436e+06	1.63913e+06	2.76729e+06	2.52022e+06	0.989168	-0.0157129	0.977093	0.5	0.0795925
Com_1130_pos	Landomycin J	C43 H54 O17	842.335	11.055	Full match	No results	No results	219398	213708	447250	1.08863e+06	225913	730914	1.42254e+06	952387	1.06808e+06	586729	1.30139e+06	1.19053e+06	0.448631	-1.1564	0.0172749	0.888889	1.53294
Com_1132_pos	lamtidine	C18 H28 N6 O	344.232	13.221	Full match	No results	No results	555922	509515	332258	468366	399099	374773	529324	339578	653844	469835	1.21667e+06	424696	0.726465	-0.461035	0.258395	0.694444	0.394779
Com_1133_pos	Lampranthin II	C34 H34 N2 O16	726.191	10.02	Full match	No results	No results	326485	1.23978e+06	2.17184e+06	5.31066e+06	1.55285e+06	4.47274e+06	3.72557e+06	1.08954e+06	2.85432e+06	4.97894e+06	1.86931e+06	2.41036e+06	0.890496	-0.16732	0.479704	0.583333	0.761004
Com_1135_pos	L-alpha-Glycerylphosphorylcholine	C8 H20 N O6 P	257.103	1.273	Full match	No results	No results	3.88413e+07	4.86004e+07	5.66161e+07	1.11859e+08	5.55622e+07	9.15242e+07	1.03824e+08	8.53713e+07	5.08769e+07	7.02897e+07	1.59048e+08	1.2098e+08	0.682605	-0.550877	0.128721	0.75	0.612399
Com_1136_pos	lactide	C6 H8 O4	144.042	1.38	Full match	No results	No results	1.06087e+08	1.01808e+08	1.14797e+08	1.10415e+08	1.19715e+08	9.98502e+07	8.97082e+07	8.38919e+07	8.80572e+07	7.14976e+07	1.01613e+08	9.21881e+07	1.23857	0.308677	0.00429424	0.972222	0.336203
Com_1139_pos	L-(+)-Citrulline	C6 H13 N3 O3	175.096	1.295	Full match	Full match	Full match	7.51016e+06	5.752e+06	1.11239e+07	6.87962e+06	7.95071e+06	1.28809e+07	1.10451e+07	1.36378e+07	6.36908e+06	5.05842e+06	7.33812e+06	1.11769e+07	0.953718	-0.0683651	0.895607	0.5	0.120647
Com_1142_pos	Kuromanin	C21 H20 O11	448.1	7.337	Not the top hit	Full match	Not the top hit	1.0392e+07	2.55274e+07	1.53264e+07	1.27353e+07	9.31023e+06	1.69333e+07	2.61713e+07	3.29192e+07	5.7236e+07	5.12999e+07	5.14972e+06	3.18614e+07	0.4409	-1.18148	0.135003	0.833333	1.01788
Com_1145_pos	Knipholone	C24 H18 O8	434.1	6.303	Full match	No results	No results	42105.1	42461.3	43201.8	46586.8	48042.5	46603.1	96372.4	70982.2	63891.7	172347	65134.5	109588	0.465145	-1.10425	0.0063683	1	1.08882
Com_1146_pos	klyxumine A	C24 H40 O8	456.272	13.278	Full match	No results	No results	344200	303709	331214	314772	455960	381485	425536	290035	216451	336425	317523	305798	1.12664	0.172024	0.26443	0.694444	0.201812
Com_1147_pos	klysimplexin N	C28 H44 O9	524.296	9.961	Full match	No results	No results	413284	714228	412609	410901	891281	515297	368191	503908	781315	528813	2.02245e+06	837546	0.665897	-0.586628	0.330042	0.638889	0.458003
Com_1149_pos	Khellin	C14 H12 O5	260.068	11.175	Full match	No results	No results	89384.8	4.54695e+06	1.22456e+06	4.30756e+06	100765	8.95425e+06	93129	3.69242e+06	3.94103e+06	100546	551254	100929	2.2671	1.18085	0.421817	0.666667	2.19972
Com_1150_pos	Kanokoside A	C21 H32 O12	476.187	7.387	Full match	No results	No results	410706	667759	561319	824760	341957	555445	554864	604321	492835	522365	3.36068e+06	578640	0.549904	-0.862749	0.36102	0.555556	0.501843
Com_1151_pos	Kaempferol	C15 H10 O6	286.047	6.295	Full match	No results	No results	503552	1.30818e+06	1.09983e+06	3.56831e+06	830491	2.86863e+06	3.77935e+06	3.92238e+06	5.51156e+06	4.51933e+06	3.81401e+06	3.38673e+06	0.408248	-1.29248	0.0136956	0.972222	1.74813
Com_1155_pos	Juvenile hormone III bisepoxide	C16 H26 O4	282.183	10.436	Full match	No results	No results	442736	615952	484402	381519	463114	564970	751055	943977	949566	1.15384e+06	429040	360661	0.64355	-0.635877	0.120607	0.694444	0.569293
Com_1159_pos	jbir-34	C21 H25 Cl N4 O7	480.14	10.872	Full match	No results	No results	225312	223708	212474	210675	241057	239269	268761	262499	239180	283188	240740	266127	0.866709	-0.20638	0.00262522	0.916667	0.221983
Com_115_pos	Tofacitinib	C16 H20 N6 O	312.17	14.529	Full match	No results	No results	780845	968698	2.86107e+06	782330	916567	1.2587e+06	608229	440745	604738	502114	411372	892825	2.18733	1.12917	0.0169856	0.944444	1.0919
Com_1163_pos	jadomycin A	C24 H21 N O6	419.137	7.935	Full match	No results	No results	1.22465e+06	4.42756e+06	1.74363e+06	2.15694e+06	2.24709e+06	1.89319e+06	2.39409e+06	1.6816e+06	620504	1.55092e+06	1.18353e+06	2.89187e+06	1.32652	0.407651	0.295194	0.666667	0.4923
Com_1166_pos	Ixazomib citrate	C20 H23 B Cl2 N2 O9	516.088	9.254	Full match	No results	No results	503037	787442	433399	693164	676033	662013	670528	576444	1.02427e+06	987772	779162	500377	0.827375	-0.273386	0.269091	0.638889	0.272059
Com_1168_pos	Istradefylline	C20 H24 N4 O4	384.178	11.74	Invalid mass	No results	No results	748820	1.65925e+06	1.10441e+06	665356	1.39405e+06	769961	2.1576e+06	2.15045e+06	2.20803e+06	1.85062e+06	1.92739e+06	1.7051e+06	0.528523	-0.919962	0.00511464	1	1.08336
Com_1169_pos	Istamycin B3	C18 H36 N6 O5	416.274	10.686	Full match	No results	No results	1.58173e+06	1.03744e+06	1.19032e+06	940958	1.4573e+06	1.39265e+06	880505	990736	1.54812e+06	2.17755e+06	1.42512e+06	1.26606e+06	0.917026	-0.124965	0.717358	0.527778	0.13237
Com_1173_pos	Isorhamnetin 异鼠李素	C16 H12 O7	334.068	8.236	No match	No results	Invalid mass	4.23887e+06	6.55024e+06	9.26966e+06	7.39201e+06	3.62515e+06	8.15879e+06	2.7449e+07	2.41085e+07	1.55984e+07	2.21041e+07	2.51315e+07	2.50661e+07	0.281338	-1.82962	8.56132e-05	1	2.02054
Com_1174_pos	isorhamnetin 3-glucoside	C22 H22 O12	478.111	9.753	Full match	No results	No results	7.26835e+06	1.35666e+07	1.47e+07	1.33491e+07	1.69404e+07	1.47894e+07	9.942e+06	1.18552e+07	2.22044e+07	1.88091e+07	1.0709e+07	1.59436e+07	0.901082	-0.150269	0.621867	0.444444	0.179072
Com_1176_pos	Isoquinoline	C9 H7 N	129.058	9.563	Not the top hit	Full match	No results	1.95305e+06	3.93055e+06	4.4547e+06	8.8893e+06	2.21721e+06	6.33561e+06	9.38819e+06	9.28863e+06	1.49188e+07	7.55461e+06	1.99347e+07	2.7343e+07	0.314159	-1.67043	0.00383224	0.972222	1.85094
Com_1177_pos	isoquercetin	C21 H20 O12	464.095	8.771	Full match	No results	No results	60261.2	136584	192581	95371.3	133340	121411	201842	243631	268681	554437	249970	210693	0.427669	-1.22543	0.00332917	1	1.30484
Com_117_pos	toddalin A	C33 H38 O14	658.224	9.507	Full match	No results	No results	413923	267812	409295	668508	262838	428008	823453	462787	857841	722032	737618	649845	0.576076	-0.795669	0.00768978	0.944444	0.901897
Com_1181_pos	isopropylmalic acid	C7 H12 O5	176.069	1.323	Full match	No results	No results	9.53379e+06	1.08322e+07	1.40372e+07	1.32521e+07	1.46644e+07	9.64073e+06	1.03439e+07	6.65604e+06	1.07828e+07	9.80865e+06	1.03831e+07	8.46372e+06	1.27503	0.350529	0.0507647	0.777778	0.372333
Com_1182_pos	Isopimpinellin	C13 H10 O5	246.052	7.436	Full match	No results	No results	161791	183461	177390	222154	178256	231921	573901	607020	611925	862800	438355	2.19842e+06	0.218232	-2.19607	0.00156874	1	2.11554
Com_1189_pos	Isatin	C8 H5 N O2	147.032	1.55	Full match	No results	No results	927776	822511	735317	1.11235e+07	992829	954317	715988	679257	859007	693818	839277	975607	3.26609	1.70756	0.264965	0.777778	0.894307
Com_118_pos	TMP269	C25 H21 F3 N4 O3 S	514.13	6.591	Full match	No results	No results	904404	829557	365870	635553	638354	1.04062e+06	2.54651e+06	570984	2.71398e+06	2.98699e+06	2.43175e+06	2.85928e+06	0.312865	-1.67639	0.00668026	0.861111	1.69659
Com_1190_pos	Irilone	C16 H10 O6	298.047	7.935	Full match	No results	No results	2.87366e+07	1.28889e+07	1.50598e+07	1.44206e+07	1.69064e+07	1.94393e+07	2.48147e+07	1.92523e+07	3.03419e+07	1.88529e+07	2.89183e+07	2.52701e+07	0.728731	-0.456541	0.0426326	0.833333	0.535036
Com_1191_pos	Iridodial glucoside tetraacetate	C24 H34 O11	498.208	11.538	Full match	No results	No results	1.1237e+07	1.66486e+07	1.26178e+07	6.68698e+06	1.1379e+07	7.12319e+06	2.50727e+07	1.94892e+07	8.15515e+06	8.32022e+06	3.46744e+07	1.63431e+07	0.586254	-0.770402	0.146035	0.75	0.733855
Com_1193_pos	iodoanisole	C7 H7 I O	233.954	1.075	Full match	No results	No results	5.25452e+07	7.76292e+07	8.37899e+07	1.61088e+08	2.12489e+07	4.63962e+08	4.85613e+08	3.99849e+08	5.20384e+08	3.39965e+08	4.69797e+08	6.67693e+08	0.298361	-1.74487	0.0107712	0.944444	2.58848
Com_1195_pos	Inumakilactone A glycoside	C24 H30 O13	526.167	8.358	Full match	No results	No results	1.02464e+08	3.86862e+07	4.47995e+07	4.10455e+07	4.85809e+07	4.6735e+07	9.4082e+07	8.63249e+07	8.99591e+07	6.58607e+07	9.37959e+07	9.97516e+07	0.608394	-0.716923	0.0109218	0.833333	0.881405
Com_1196_pos	inositol nicotinate	C42 H30 N6 O12	810.189	7.549	Full match	No results	No results	715438	649432	538649	387021	726068	763141	1.60211e+06	673688	1.22286e+06	811629	1.15487e+06	899495	0.593865	-0.751792	0.0128024	0.916667	0.790333
Com_1197_pos	Inosinic acid	C10 H13 N4 O8 P	348.045	6.523	Invalid mass	No results	No results	2.18122e+06	721144	3.3772e+06	2.95911e+06	4.20688e+06	609503	492665	473752	499195	503615	512023	376430	4.91835	2.29817	0.00948156	1	2.11039
Com_1198_pos	Indole-3-pyrubate	C11 H9 N O3	203.058	2.936	Full match	No results	No results	2.14813e+07	2.13131e+07	2.07289e+07	1.48148e+07	3.28465e+07	1.50711e+07	1.47508e+07	2.12564e+07	2.5212e+07	1.89067e+07	1.24807e+07	1.52928e+07	1.17012	0.226661	0.373881	0.666667	0.254577
Com_1199_pos	Indole-3-acrylic acid	C11 H9 N O2	187.063	6.574	Not the top hit	Full match	No results	3.27806e+09	3.82041e+09	2.29201e+09	2.33722e+09	3.06319e+09	2.86479e+09	3.252e+09	5.65626e+09	3.31136e+09	3.44047e+09	3.52378e+09	2.30817e+09	0.821499	-0.283669	0.244999	0.722222	0.28234
Com_1205_pos	Indole	C8 H7 N	117.058	6.574	Full match	Full match	No results	2.69944e+08	3.21301e+08	2.01874e+08	1.97334e+08	2.47605e+08	2.25379e+08	2.9124e+08	4.76189e+08	2.77925e+08	2.88271e+08	2.84021e+08	1.94144e+08	0.807729	-0.308056	0.20122	0.722222	0.30727
Com_1206_pos	indocarbazostatin C	C27 H19 N3 O7	497.123	8.198	Full match	No results	No results	776545	1.01548e+06	1.02403e+06	755682	1.15123e+06	1.02355e+06	2.37464e+06	1.89662e+06	2.40102e+06	1.3472e+06	2.00569e+06	1.59056e+06	0.494718	-1.01532	0.000179316	1	1.0762
Com_1210_pos	IN00106	C25 H22 O10	482.119	10.796	Full match	No results	No results	379675	1.73632e+06	901329	1.31728e+06	768951	1.94725e+06	1.40905e+06	1.71467e+06	1.41287e+06	712772	1.08392e+06	1.07703e+06	0.951486	-0.0717463	0.610548	0.527778	0.459014
Com_1214_pos	Imafen	C11 H13 N3	187.11	6.584	Full match	No results	No results	3.9607e+06	4.97861e+06	3.09547e+06	3.06675e+06	3.97747e+06	3.89883e+06	4.15308e+06	7.99357e+06	4.42997e+06	508338	4.18691e+06	2.89082e+06	0.950963	-0.0725381	0.640838	0.583333	0.318586
Com_1215_pos	ilomastat	C20 H28 N4 O4	388.212	15.397	Full match	No results	No results	3.92845e+06	4.56358e+06	4.30573e+06	3.84228e+06	5.54814e+06	3.66884e+06	4.14609e+06	2.79518e+06	3.73197e+06	4.91264e+06	5.16969e+06	4.17147e+06	1.03731	0.0528454	0.683265	0.472222	0.107834
Com_1217_pos	icomucret	C20 H32 O3	320.235	13.154	Full match	No results	No results	966493	1.11982e+06	774330	968945	1.31109e+06	1.5039e+06	1.36145e+06	632814	1.68683e+06	684948	1.61949e+06	1.35644e+06	0.90501	-0.143994	0.804027	0.611111	0.104242
Com_1218_pos	Ibuprofen	C13 H18 O2	206.131	14.135	Full match	No results	No results	218213	1.25983e+06	341453	415616	219051	4.18298e+06	6.20491e+06	8.50702e+06	4.30755e+06	2.01565e+06	2.96246e+06	5.39551e+06	0.225806	-2.14685	0.00596339	0.944444	3.18182
Com_1220_pos	hymecromone	C10 H8 O3	176.047	11.637	Full match	No results	No results	1.23895e+07	1.1153e+07	1.16567e+07	9.51633e+06	1.35894e+07	1.23213e+07	1.54361e+07	1.33458e+07	1.23813e+07	1.48051e+07	1.31882e+07	1.34787e+07	0.854674	-0.226553	0.0253269	0.861111	0.257472
Com_1223_pos	Hydroxysanguinarine	C20 H13 N O5	347.078	6.797	Full match	No results	No results	1.32926e+06	1.21456e+06	1.28741e+06	2.73003e+06	874865	1.84441e+06	2.86812e+06	2.30279e+06	3.18981e+06	3.67855e+06	5.8967e+06	3.25027e+06	0.438045	-1.19085	0.00223392	0.972222	1.31108
Com_1224_pos	hydroxychloroquine	C18 H26 Cl N3 O	335.176	6.788	Full match	No results	No results	1.49702e+06	1.52877e+06	1.86953e+06	1.76446e+06	1.35266e+06	1.15207e+06	2.47408e+06	1.32401e+06	2.22382e+06	5.90836e+06	1.35571e+07	2.63481e+07	0.1768	-2.49981	0.0522649	0.861111	1.87082
Com_1225_pos	hydroxyacetone phosphate	C3 H7 O5 P	154.003	1.279	Full match	No results	No results	3.00563e+06	2.03398e+06	2.08801e+06	2.1745e+06	2.20284e+06	3.03427e+06	2.06632e+06	2.9193e+06	2.85676e+06	3.5384e+06	5.54633e+06	2.2962e+06	0.756333	-0.402906	0.181171	0.694444	0.372855
Com_1227_pos	hydrocortisone cypionate	C29 H42 O6	486.298	11.269	Full match	No results	No results	521293	511779	454311	410468	745536	436381	531491	479275	431664	568004	654274	507448	0.970875	-0.0426419	0.703604	0.611111	0.14598
Com_122_pos	Tipelukast	C29 H38 O7 S	530.234	11.533	Full match	No results	No results	1.09415e+07	1.64239e+07	1.25022e+07	6.58377e+06	1.25774e+07	8.15761e+06	2.48633e+07	1.91018e+07	8.61361e+06	9.12098e+06	3.44364e+07	1.60112e+07	0.599092	-0.739152	0.134138	0.75	0.707799
Com_1234_pos	Hispidulin	C16 H12 O6	300.062	7.071	Full match	No results	No results	4.89542e+06	1.38996e+07	1.91743e+07	4.65694e+07	9.17737e+06	5.09543e+07	5.91292e+07	6.01404e+07	7.09651e+07	7.21134e+07	6.23613e+07	6.35249e+07	0.372637	-1.42416	0.0172477	1	2.06686
Com_1235_pos	Hippuristanol	C28 H46 O5	462.333	15.374	Full match	No results	No results	1.83418e+06	1.15548e+06	1.14022e+06	1.2502e+06	1.8497e+06	958057	955064	408673	379846	364634	317487	354963	2.94456	1.55805	0.000324726	1	1.74575
Com_1237_pos	hicksoane A	C20 H27 I N4 O2	482.119	10.515	Full match	No results	No results	1.38946e+06	5.56092e+06	3.58337e+06	2.89351e+06	1.49902e+06	1.29328e+07	3.00839e+06	4.58089e+06	2.8101e+06	3.62003e+06	1.54604e+06	3.16822e+06	1.48711	0.572512	0.72684	0.5	0.605693
Com_1238_pos	Hexose	C6 H12 O6	180.063	9.205	Full match	No results	No results	226155	258308	221495	203375	237421	254099	325255	274015	304660	360749	254302	271114	0.782558	-0.35373	0.00487514	0.972222	0.374249
Com_1239_pos	Hexoprenaline	C22 H32 N2 O6	420.227	14.317	Full match	No results	No results	1.28883e+06	2.03043e+06	1.14492e+06	1.39982e+06	1.76327e+06	1.5183e+06	1.35206e+06	1.07849e+06	866356	1.41341e+06	1.28597e+06	1.64307e+06	1.19717	0.259622	0.177952	0.722222	0.281028
Com_123_pos	Tinabinol	C23 H34 O2 S	374.229	10.968	Full match	No results	No results	565958	410332	494275	283602	527702	198205	468148	508084	467576	444618	508058	348557	0.903475	-0.146444	0.40864	0.527778	0.390695
Com_1241_pos	hexanoyl-CoA	C27 H46 N7 O17 P3 S	865.191	7.081	Full match	No results	No results	1.12005e+06	6.23397e+06	6.74159e+06	4.97324e+07	4.26369e+06	2.32075e+07	4.86702e+07	1.04309e+08	7.64743e+07	6.07431e+07	6.60995e+07	6.62021e+07	0.216094	-2.21027	0.00966977	0.972222	3.39588
Com_1247_pos	hernanol	C22 H26 O7	402.167	10.138	Full match	No results	No results	5.34071e+06	6.46193e+06	7.12279e+06	1.4278e+07	3.94865e+06	1.21649e+07	2.68941e+07	2.02741e+07	3.14445e+07	3.23801e+07	2.59019e+07	3.15192e+07	0.292832	-1.77185	0.000679617	1	2.0367
Com_1248_pos	hercynylcysteine sulfoxide	C12 H20 N4 O5 S	332.115	8.789	Full match	No results	No results	780340	548093	868027	920674	625977	875589	881302	696746	1.10737e+06	1.02245e+06	903593	801402	0.853282	-0.228905	0.163854	0.75	0.257373
Com_1250_pos	Helenalin	C15 H18 O4	262.12	5.606	Full match	No results	No results	388686	493985	602412	362698	432496	998015	496589	851772	346897	385142	188524	669973	1.11548	0.15767	0.573562	0.583333	0.338039
Com_1252_pos	Haplopine	C13 H11 N O4	245.069	9.887	Full match	No results	No results	637727	923851	527210	757861	568239	1.22751e+06	888555	991711	883746	674655	524768	681419	0.999471	-0.000763986	0.893214	0.527778	0.200753
Com_1254_pos	halisphingosine A	C18 H37 N O3	315.277	13.086	Full match	No results	No results	9.72999e+07	9.36161e+07	7.72225e+07	6.984e+07	1.18085e+08	9.50557e+07	8.68038e+07	7.19429e+07	1.02464e+08	8.54446e+07	6.36209e+07	7.87699e+07	1.12693	0.172393	0.276975	0.666667	0.1824
Com_1256_pos	halazepam	C17 H12 Cl F3 N2 O	352.058	8.055	Full match	No results	No results	4.43469e+06	3.40272e+06	4.03232e+06	2.3081e+06	3.42989e+06	4.29142e+06	6.82165e+06	6.5892e+06	4.94301e+06	3.82967e+06	6.23736e+06	5.48228e+06	0.645932	-0.630546	0.00777234	0.916667	0.688028
Com_1257_pos	Haemocorin	C32 H34 O14	642.198	10.142	Full match	No results	No results	1.15796e+06	1.67861e+06	1.82704e+06	3.20248e+06	893378	2.24893e+06	7.86616e+06	5.72301e+06	7.51849e+06	6.77243e+06	6.4191e+06	7.66537e+06	0.262326	-1.93057	0.00040903	1	2.1912
Com_1259_pos	H4TPTC	C22 H14 O8	406.068	6.299	Full match	No results	No results	412573	487423	716349	1.30641e+06	580525	1.24485e+06	1.3554e+06	2.16581e+06	1.35583e+06	3.04316e+06	1.44402e+06	1.34368e+06	0.443423	-1.17324	0.00611686	1	1.3357
Com_1260_pos	GW-409544	C31 H30 N2 O5	510.216	9.706	Full match	No results	No results	466682	336496	231282	363824	439873	4.61379e+06	686078	338082	416467	817959	2.79854e+06	597733	1.14096	0.190243	0.630179	0.694444	0.528785
Com_1262_pos	Guanine	C5 H5 N5 O	151.05	1.497	Full match	No results	No results	192969	194452	180821	201853	213159	217730	349570	410536	220641	163493	239447	209784	0.753692	-0.407954	0.156164	0.777778	0.362876
Com_1265_pos	guaiazulene	C15 H18	198.141	13.304	Full match	No results	No results	877586	499093	684092	536839	634597	589904	748025	485497	588066	443127	735586	459772	1.10463	0.143567	0.42258	0.666667	0.182921
Com_1269_pos	GPP	C10 H20 O7 P2	314.067	8.959	Full match	No results	No results	473146	466656	511822	389715	513642	585012	429474	283083	390090	461682	343468	530961	1.20553	0.269665	0.0966335	0.777778	0.310474
Com_126_pos	timobesone acetate	C24 H31 F O5 S	450.187	8.557	Full match	No results	No results	707730	1.43362e+06	870708	1.29564e+06	405266	1.42623e+06	1.51921e+06	1.76066e+06	2.25813e+06	1.19786e+06	1.29574e+06	1.27748e+06	0.659485	-0.600589	0.0694703	0.777778	0.783773
Com_1271_pos	Gossypin	C21 H20 O13	480.09	8.135	Full match	No results	No results	391459	460803	374280	335820	411843	436756	380882	791753	655669	1.0589e+06	643521	549267	0.590923	-0.758957	0.0167773	0.888889	0.750677
Com_1274_pos	Gomisin H	C23 H30 O7	418.197	11.299	Full match	No results	No results	418284	341879	470119	620823	402493	642927	546088	1.77983e+06	522814	689008	295967	534668	0.663067	-0.592774	0.333236	0.666667	0.441216
Com_1275_pos	Golvatinib	C33 H37 F2 N7 O4	633.29	11.385	Full match	No results	No results	201241	92421.8	56624.8	95434.6	104350	47442.7	69063.7	176193	90749	192142	125733	123708	0.768422	-0.380029	0.257507	0.666667	0.601897
Com_1276_pos	Golotimod	C16 H19 N3 O5	333.132	8.081	Full match	No results	No results	596119	1.4626e+06	587298	1.05268e+06	662803	1.90778e+06	1.85461e+06	4.53829e+06	1.51286e+06	2.87877e+06	1.34492e+06	2.35462e+06	0.43284	-1.2081	0.0111931	0.888889	1.33477
Com_1277_pos	Glycocholic acid	C26 H43 N O6	465.309	14.129	Full match	No results	No results	241790	239046	238270	210221	283043	240703	234476	242994	188388	245484	249559	244089	1.03422	0.0485477	0.567733	0.583333	0.067709
Com_1278_pos	Glycitin	C22 H22 O10	446.121	10.394	Full match	No results	No results	7.0407e+06	2.66312e+08	9.70611e+07	1.13786e+08	2.21339e+07	4.01002e+08	1.01743e+08	2.9844e+08	1.07149e+08	9.86282e+07	3.32496e+07	1.36223e+08	1.1701	0.226632	0.632059	0.444444	1.12927
Com_1279_pos	Glycerophosphoglycerol	C6 H15 O8 P	246.05	1.336	Full match	No results	No results	8.40006e+06	1.05834e+07	1.18884e+07	1.32053e+07	1.09251e+07	1.73414e+07	1.91511e+07	1.66471e+07	1.59417e+07	1.21917e+07	3.47756e+07	2.30758e+07	0.594038	-0.751373	0.0226663	0.888889	0.759998
Com_1280_pos	Glycerol 3-phosphate	C3 H9 O6 P	172.014	1.339	Full match	No results	No results	2.70746e+06	4.32022e+06	2.71068e+06	3.20247e+06	3.69142e+06	3.17574e+06	7.71679e+06	3.70508e+06	3.44224e+06	4.51073e+06	8.8254e+06	8.16692e+06	0.544667	-0.876554	0.0237703	0.916667	0.853926
Com_1283_pos	Glutathione disulfide	C20 H32 N6 O12 S2	612.151	1.397	Full match	No results	No results	2.13396e+06	1.87655e+06	1.82512e+06	1.65486e+06	2.18132e+06	2.46977e+06	2.1493e+06	2.70322e+06	3.04564e+06	1.89823e+06	1.83605e+06	3.21856e+06	0.81756	-0.290603	0.145986	0.75	0.287236
Com_1284_pos	Glutaric anhydride	C5 H6 O3	114.032	1.377	Full match	No results	No results	8.40178e+08	8.55209e+08	7.98746e+08	7.15718e+08	9.32503e+08	8.95901e+08	9.24574e+08	8.08548e+08	8.06764e+08	1.07935e+09	9.7061e+08	1.03966e+09	0.894973	-0.160084	0.11971	0.75	0.173746
Com_1287_pos	Glucozaluzanin C	C21 H28 O8	408.177	10.33	Full match	No results	No results	1.62619e+07	1.8118e+07	1.52541e+07	1.80424e+07	1.63362e+07	1.87965e+07	2.52367e+07	2.6059e+07	2.83187e+07	2.02048e+07	2.70839e+07	2.33898e+07	0.684058	-0.54781	0.000156342	1	0.581779
Com_128_pos	tiliroside	C30 H26 O13	594.138	9.229	Full match	No results	No results	449879	513989	483431	448718	552666	518357	748771	643708	713486	863264	578068	558764	0.7226	-0.468731	0.00362069	1	0.491169
Com_1290_pos	Gliotoxin	C13 H14 N2 O4 S2	326.04	9.13	Full match	No results	No results	349538	675296	328760	515523	393546	543863	370667	419999	349382	389810	329783	340858	1.2754	0.350955	0.128895	0.722222	0.363214
Com_1295_pos	gisadenafil	C23 H33 N7 O5 S	519.225	10.44	Full match	No results	No results	563630	1.31921e+06	1.45879e+06	597000	703015	830133	1.47368e+06	667684	1.22441e+06	1.81416e+06	1.45016e+06	3.16552e+06	0.558594	-0.840127	0.0674082	0.805556	0.846373
Com_1296_pos	Gingerenone A	C21 H24 O5	356.162	13.069	Full match	No results	No results	1.54886e+06	1.7903e+06	1.65579e+06	1.28009e+06	1.02786e+06	1.75203e+06	1.42795e+06	1.13552e+06	1.1671e+06	3.81029e+07	880780	1.59167e+06	0.204373	-2.29073	0.548642	0.638889	0.597093
Com_1297_pos	gibberellin A8	C19 H24 O7	364.152	10.436	Full match	No results	No results	3.23607e+06	5.85777e+06	3.48629e+06	1.95942e+06	3.89606e+06	3.6736e+06	5.15529e+06	5.31469e+06	6.07151e+06	5.9449e+06	4.06466e+06	6.77448e+06	0.663431	-0.591981	0.025894	0.916667	0.698853
Com_1298_pos	gibberellin A7	C19 H22 O5	330.146	9.807	Full match	No results	No results	1.44173e+07	2.18521e+07	1.1456e+07	1.26024e+07	1.17437e+07	1.49128e+07	3.83977e+07	2.08083e+07	1.5486e+07	2.34919e+07	1.37134e+07	2.46671e+07	0.636946	-0.650756	0.0451089	0.861111	0.649005
Com_129_pos	Tiformin	C5 H12 N4 O	144.101	1.088	Full match	No results	No results	3.65925e+07	2.07414e+07	1.45343e+07	8.76356e+06	2.74875e+07	8.55922e+06	1.11067e+07	1.16361e+07	5.54796e+06	5.76718e+06	8.75392e+06	8.95988e+06	2.25371	1.1723	0.0350003	0.805556	1.13579
Com_1301_pos	geroquinol	C16 H22 O2	246.161	13.949	Full match	No results	No results	1.07879e+07	1.09708e+07	8.23984e+06	1.34904e+07	1.44346e+07	1.00037e+07	1.56386e+07	1.39168e+07	2.12005e+07	1.69194e+07	1.16369e+07	8.58859e+06	0.77277	-0.371889	0.159424	0.777778	0.366771
Com_1303_pos	Geranylacetone	C13 H22 O	194.167	10.955	Full match	No results	No results	3.94576e+06	8.48415e+06	4.1705e+06	3.2587e+06	4.21655e+06	3.65454e+06	8.34358e+06	7.36131e+06	5.46121e+06	8.54071e+06	4.78609e+06	6.58385e+06	0.675083	-0.566864	0.0320432	0.861111	0.667568
Com_1304_pos	GENTISEIN	C13 H8 O5	244.037	7.118	Full match	No results	No results	1.08865e+06	1.41205e+06	1.56777e+06	4.54575e+06	1.32631e+06	6.42917e+06	4.30645e+06	3.62115e+06	5.05257e+06	4.46802e+06	4.49151e+06	4.65592e+06	0.615504	-0.70016	0.0606128	0.722222	1.18921
Com_1306_pos	Genistein	C15 H10 O5	270.052	6.297	Full match	No results	No results	927169	2.28957e+06	2.88966e+06	1.39876e+07	2.09341e+06	6.43059e+06	1.24044e+07	1.0305e+07	1.63125e+07	1.55304e+07	1.44546e+07	9.49614e+06	0.364546	-1.45583	0.0152781	0.916667	2.15744
Com_1309_pos	Geniposide pentaacetate	C27 H34 O15	598.187	8.469	Full match	No results	No results	446497	2.91164e+06	3.31803e+06	2.0966e+06	469067	9.60156e+06	2.73299e+06	2.2313e+06	6.25336e+06	3.77236e+06	746246	3.65551e+06	0.971722	-0.0413852	0.526523	0.638889	0.981213
Com_130_pos	tifluadom	C22 H20 F N3 O S	393.132	12.081	Full match	No results	No results	1.63662e+06	1.58606e+06	1.81551e+06	992233	2.01851e+06	1.66065e+06	1.58024e+06	1.22371e+06	1.38282e+06	1.16906e+06	1.37625e+06	1.87261e+06	1.1284	0.174284	0.388217	0.722222	0.179101
Com_1313_pos	Gemfibrozil	C15 H22 O3	250.157	10.028	Full match	No results	No results	3.96053e+06	3.64124e+06	3.40765e+06	2.77757e+06	3.92195e+06	4.27446e+06	4.75038e+06	4.0276e+06	4.55824e+06	4.34461e+06	4.55433e+06	4.67723e+06	0.81685	-0.291857	0.0178853	0.972222	0.328308
Com_1315_pos	GDP-N-acetyl-alpha-D-perosamine	C18 H28 N6 O15 P2	630.109	1.339	Full match	No results	No results	9.63577e+07	9.33186e+07	8.89706e+07	6.95246e+07	1.03111e+08	4.22348e+07	2.6034e+07	1.96462e+07	2.06742e+07	3.96572e+07	3.29941e+07	2.81627e+07	2.95222	1.5618	0.000137935	1	1.65967
Com_1319_pos	GANT58	C24 H16 N4 S	392.108	9.139	Full match	No results	No results	1.15823e+06	1.39319e+06	1.0286e+06	2.41114e+06	1.49437e+06	2.2734e+06	1.58768e+06	1.34963e+06	1.62657e+06	1.41994e+06	1.08516e+06	804651	1.23945	0.309697	0.314083	0.611111	0.369827
Com_1324_pos	gamma-Mangostin	C23 H24 O6	396.157	8.445	Full match	No results	No results	4.44574e+07	6.53292e+07	5.41986e+07	4.8723e+07	5.46051e+07	4.54665e+07	5.15653e+07	5.70902e+07	1.06787e+08	9.36956e+07	4.66983e+07	7.82668e+07	0.72052	-0.47289	0.0975054	0.777778	0.44736
Com_1325_pos	gamma-Glutamyl-gamma-glutamylglutamic acid	C15 H23 N3 O10	405.14	10.923	Full match	No results	No results	224015	207159	206493	199958	223653	220481	239334	355777	204776	232106	205248	220946	0.879009	-0.186051	0.251341	0.666667	0.172376
Com_1327_pos	Gambiriin C	C30 H26 O11	562.147	6.86	Full match	No results	No results	491170	1.11898e+06	996124	3.6114e+06	627822	2.50797e+06	2.60677e+06	3.00938e+06	7.2987e+06	4.32264e+06	4.55245e+06	4.03605e+06	0.362172	-1.46525	0.0101961	0.944444	1.90934
Com_1329_pos	Gambiriin A2	C30 H28 O12	580.159	8.299	Full match	No results	No results	732116	1.06356e+06	750860	1.61465e+06	513721	1.39948e+06	1.44167e+06	1.42882e+06	1.5379e+06	695966	1.25726e+06	1.20402e+06	0.802892	-0.316722	0.245978	0.666667	0.484139
Com_132_pos	Thysanone	C14 H12 O6	276.063	6.286	Full match	No results	No results	280242	349282	474993	775369	340087	572671	727653	711564	7.32999e+06	960099	785615	681583	0.249421	-2.00334	0.0579904	0.916667	1.46103
Com_1331_pos	Gallocatechin-(4alpha->8)-epigallocatechin	C30 H26 O14	610.131	8.975	Full match	No results	No results	526421	494769	485782	499873	534743	525663	539345	476184	485660	544190	468023	543113	1.00351	0.00505896	0.885115	0.5	0.0124391
Com_1332_pos	Gallic acid trimethyl ether 3,4,5-三甲氧基苯甲酸	C10 H12 O5	212.066	8.755	No results	No results	Invalid mass	320563	999591	656837	675171	328687	1.27949e+06	694026	1.07642e+06	535940	432007	443544	600971	1.12621	0.171472	0.876337	0.527778	0.401772
Com_1334_pos	Gallic acid	C7 H6 O5	170.022	8.591	Full match	No results	No results	262907	1.96688e+06	257458	1.30492e+07	355522	1.66604e+07	373177	368252	396523	381478	265590	297476	15.6315	3.96638	0.124937	0.555556	2.68335
Com_1338_pos	furalazine	C9 H7 N5 O3	233.055	8.128	Full match	No results	No results	1.91096e+06	2.51283e+06	2.14176e+06	2.23609e+06	2.80045e+06	2.48516e+06	4.07512e+06	4.05983e+06	2.77579e+06	3.81778e+06	1.02238e+07	2.91636e+06	0.505486	-0.984256	0.028037	0.972222	0.904428
Com_1339_pos	Fructoselysine	C12 H24 N2 O7	308.16	10.045	Full match	No results	No results	267742	254423	68392.6	142532	269933	158868	70050.6	147980	101779	171851	141733	285036	1.26508	0.339232	0.457944	0.611111	0.374689
Com_133_pos	Thromoboxane B1	C20 H36 O6	394.233	13.767	No results	Invalid mass	No results	8.26176e+06	8.73967e+06	8.14219e+06	7.79437e+06	9.92e+06	8.88099e+06	5.39275e+06	3.89976e+06	4.69329e+06	6.65563e+06	7.01476e+06	7.36527e+06	1.47735	0.563012	0.00863608	1	0.637948
Com_1342_pos	Frangulin B	C20 H18 O9	402.095	8.055	Full match	No results	No results	431659	551135	396161	391018	435462	549982	532736	520545	482652	616861	527036	520748	0.860912	-0.216063	0.060312	0.722222	0.242943
Com_1344_pos	frajunolide E	C28 H38 O11	550.24	10.383	Full match	No results	No results	741501	1.0343e+06	1.33684e+06	4.39424e+06	944991	4.39809e+06	6.65112e+06	6.30319e+06	8.50186e+06	4.44194e+06	5.93594e+06	5.98758e+06	0.339752	-1.55745	0.00797788	1	2.09296
Com_1349_pos	Forasartan	C23 H28 N8	416.243	15.953	Full match	No results	No results	2.72674e+06	2.42071e+06	1.16874e+06	1.66505e+06	1.69901e+06	1.52194e+06	2.97193e+06	1.93048e+06	2.21036e+06	3.01309e+06	2.55016e+06	2.20774e+06	0.752645	-0.409959	0.0664096	0.805556	0.512092
Com_1352_pos	fominoben	C21 H24 Cl N3 O3	401.153	9.016	Full match	No results	No results	7.60154e+06	1.35315e+07	6.49594e+06	7.65837e+06	6.35201e+06	1.07601e+07	2.02445e+07	1.59312e+07	9.3304e+06	1.44853e+07	7.49303e+06	1.36497e+07	0.645838	-0.630755	0.0533909	0.833333	0.656542
Com_1353_pos	folitixorin	C20 H23 N7 O6	457.17	11.682	Full match	No results	No results	7.72394e+06	2.06332e+06	1.76949e+06	1.93958e+06	2.80184e+06	3.49122e+06	2.15363e+06	3.94379e+06	1.45419e+06	805602	1.61176e+06	1.56265e+06	1.7161	0.779131	0.130225	0.777778	0.790242
Com_1356_pos	Fluticasone furoate	C27 H29 F3 O6 S	538.164	10.174	Full match	No results	No results	163778	571262	245308	211669	165738	795582	262479	571527	515193	369846	350563	271927	0.919626	-0.120881	0.451609	0.694444	0.510629
Com_1359_pos	Fluretofen	C14 H9 F	196.068	9.012	Full match	No results	No results	171114	165935	170822	75679.3	99879	250756	107061	143625	93068.6	145513	166993	158123	1.14711	0.198002	0.680757	0.666667	0.14157
Com_1360_pos	FLURBIPROFEN AXETIL	C19 H19 F O4	330.128	10.101	Full match	No results	No results	312709	155319	203598	208888	108522	266107	533636	223512	243678	364604	503381	1.0302e+06	0.432955	-1.20771	0.0248466	0.888889	1.16841
Com_1367_pos	Fluocinolone	C21 H26 F2 O6	412.17	10.985	Full match	No results	No results	273112	597827	402155	278483	500963	536170	1.9401e+06	881913	511783	884143	636334	776532	0.459741	-1.12111	0.0115604	0.944444	1.12326
Com_1371_pos	Fludiazepam	C16 H12 Cl F N2 O	302.061	1.474	Full match	No results	No results	3.87319e+06	835678	933765	810415	985434	818349	980969	1.08171e+06	4.75146e+06	1.38364e+06	664993	1.08913e+06	0.829674	-0.269384	0.68301	0.694444	0.351033
Com_1372_pos	Flucloronide	C24 H29 Cl2 F O5	486.138	8.467	Full match	No results	No results	553937	598063	804009	1.38974e+06	809442	1.28189e+06	1.05098e+06	463444	1.16159e+06	1.02352e+06	578028	446835	1.15085	0.202702	0.52276	0.638889	0.340714
Com_1374_pos	Flibanserin	C20 H21 F3 N4 O	390.167	9.772	Full match	No results	No results	5.85465e+06	2.40588e+06	4.1062e+06	5.97326e+06	1.57646e+06	3.81396e+06	2.22966e+06	1.96426e+06	2.02836e+06	4.23478e+06	2.80607e+06	5.95924e+06	1.23452	0.303951	0.495149	0.611111	0.3146
Com_1375_pos	Flavin mononucleotide	C17 H21 N4 O9 P	456.103	10.188	Full match	No results	No results	859680	1.55725e+07	7.33566e+06	8.37554e+06	1.86597e+06	2.76882e+07	5.37389e+06	9.64307e+06	5.93861e+06	5.37081e+06	2.68357e+06	3.88868e+06	1.87538	0.907185	0.797835	0.611111	0.940929
Com_1378_pos	flavanone 7-O-[alpha-L-rhamnosyl-(1->2)-beta-D-glucoside]	C27 H32 O12	548.187	9.132	Full match	No results	No results	5.02032e+06	4.49798e+06	4.86218e+06	1.30859e+07	4.8951e+06	6.76915e+06	7.50909e+06	4.60098e+06	7.96786e+06	5.47389e+06	6.07696e+06	7.66049e+06	0.995961	-0.00583829	0.740834	0.666667	0.192713
Com_1379_pos	Fisetin	C15 H10 O6	286.047	7.666	Not the top hit	Full match	Full match	3.54112e+06	5.25363e+06	2.45286e+06	3.3514e+06	2.55633e+06	4.17839e+06	5.26158e+06	6.79002e+06	9.0311e+06	5.71874e+06	4.42221e+06	4.1975e+06	0.602288	-0.731475	0.0121997	0.944444	0.784359
Com_137_pos	thiomarinol F	C30 H42 N2 O9 S2	638.232	10.106	Full match	No results	No results	1.09573e+08	4.1278e+07	4.42688e+07	4.15089e+07	4.26901e+07	5.26917e+07	7.82375e+07	4.49532e+07	7.11516e+07	6.77973e+07	1.19044e+08	1.7012e+08	0.602229	-0.731616	0.0778376	0.861111	0.781708
Com_1384_pos	fischeroside A	C28 H40 O11	552.255	11.046	Full match	No results	No results	9.41496e+06	1.40301e+07	1.01841e+07	8.68418e+06	9.4298e+06	7.86613e+06	1.4021e+07	1.86451e+07	1.23479e+07	2.26889e+07	1.0425e+07	9.30737e+06	0.681752	-0.552681	0.0612891	0.805556	0.553013
Com_1385_pos	Filaminast	C15 H20 N2 O4	292.144	13.022	Full match	No results	No results	134238	143527	177968	144638	179809	286319	92733.4	76299.2	134481	216868	159800	88022.3	1.3883	0.473323	0.103812	0.75	0.577046
Com_1386_pos	fijianolide D	C30 H40 O8	528.273	10.49	Full match	No results	No results	1.87227e+06	1.47875e+06	2.97302e+06	1.92401e+07	1.4289e+06	1.1207e+07	3.84138e+06	912252	1.20896e+06	1.44603e+06	1.0857e+07	1.45187e+07	1.16519	0.220566	0.813017	0.388889	0.63931
Com_1390_pos	fenfluramine	C12 H16 F3 N	231.123	12.101	Full match	No results	No results	3.74584e+06	2.14749e+06	1.13045e+06	910228	2.38314e+06	2.6225e+06	2.56748e+06	3.51249e+06	1.92488e+06	5.99719e+06	2.86401e+06	3.71652e+06	0.62867	-0.669625	0.0907103	0.75	0.833354
Com_1392_pos	Fasiglifam	C29 H32 O7 S	524.187	10.432	Full match	No results	No results	298615	490908	300766	306285	329001	685986	462087	866558	340622	257453	236443	484382	0.910867	-0.134688	0.852293	0.5	0.220915
Com_1395_pos	F5231	C12 H14 Cl F2 N5 O3 S	381.048	1.327	Full match	No results	No results	3.36477e+07	2.0055e+07	2.4895e+07	1.71572e+07	2.41678e+07	1.29813e+07	5.65159e+06	6.27619e+06	5.19106e+06	7.71015e+06	5.17474e+06	4.31934e+06	3.87215	1.95313	2.60413e-05	1	2.04931
Com_1396_pos	Exserohilone	C20 H22 N2 O6 S2	450.094	8.144	Full match	No results	No results	83267.1	100578	61277.6	61879.1	51542	62291.4	139501	116249	161208	187856	145054	59751.1	0.519794	-0.943989	0.0115752	0.861111	0.971191
Com_1397_pos	exophilin A	C30 H56 O10	576.385	14.018	Full match	No results	No results	4.06968e+06	4.14565e+06	3.6902e+06	3.74342e+06	3.54316e+06	4.00637e+06	2.22306e+06	1.307e+06	1.8583e+06	3.31069e+06	1.55348e+06	1.8613e+06	1.91504	0.937375	0.00278723	1	1.07389
Com_1399_pos	Eurycomanone 宽缨酮	C20 H24 O9	408.139	9.82	No results	No results	Invalid mass	1.01553e+06	1.54398e+06	1.01521e+06	1.56807e+06	1.04984e+06	2.34389e+06	2.24298e+06	3.52948e+06	2.73473e+06	4.47666e+06	2.65821e+06	3.08432e+06	0.455855	-1.13335	0.00098615	0.972222	1.25551
Com_13_pos	Zibotentan	C19 H16 N6 O4 S	424.097	6.298	Full match	No results	No results	825425	2.40945e+06	2.8143e+06	8.50972e+06	2.06957e+06	7.03094e+06	8.30292e+06	9.30435e+06	1.51232e+07	1.22336e+07	9.97889e+06	8.23174e+06	0.374507	-1.41693	0.015135	0.944444	1.95524
Com_1403_pos	Euplectin	C17 H10 O5	294.052	6.92	Full match	No results	No results	6.22282e+07	3.26955e+07	1.06715e+08	2.65281e+07	5.45593e+07	3.75508e+07	1.47426e+08	1.18538e+08	9.5997e+07	5.16821e+07	8.9089e+07	8.49478e+07	0.544987	-0.875707	0.0263768	0.833333	1.06553
Com_1405_pos	EUGENYL GLUCOSIDE	C16 H22 O7	326.136	8.702	Full match	No results	No results	1.65237e+06	1.14509e+06	1.9574e+06	5.26471e+06	1.42369e+06	2.24522e+06	1.44386e+06	1.42018e+06	1.36428e+06	841842	1.5978e+06	2.62307e+06	1.4733	0.559052	0.273254	0.694444	0.542898
Com_1406_pos	Eugenol	C10 H12 O2	164.084	7.213	Full match	No results	No results	1.11351e+06	629951	898465	718207	1.16717e+06	1.36234e+06	489007	482384	582765	826979	820781	961501	1.41462	0.50041	0.0716141	0.805556	0.536584
Com_1407_pos	Eucommin A	C27 H34 O12	550.204	8.153	Full match	No results	No results	2.06219e+06	568361	559063	244028	567314	450237	463040	246243	614299	1.55565e+06	252382	385713	1.26551	0.339714	0.585582	0.583333	0.510398
Com_1413_pos	Eticlopride	C17 H25 Cl N2 O3	340.154	13.13	Full match	No results	No results	1.11034e+06	707775	992008	1.06706e+06	631859	714465	5.641e+06	1.29895e+06	834920	1.41003e+06	689833	573116	0.49996	-1.00012	0.336735	0.611111	0.578436
Com_1414_pos	ethylestrenol	C20 H32 O	288.245	13.953	Full match	No results	No results	682497	554479	442939	581529	613661	693993	726051	529714	1.06838e+06	2.12882e+06	1.87026e+06	502267	0.522907	-0.935375	0.110094	0.722222	0.781093
Com_1416_pos	Ethylenediaminetetraacetic acid	C10 H16 N2 O8	292.092	8.518	Full match	No results	No results	1.90065e+06	997734	976800	565983	1.38482e+06	780513	984881	769478	923080	615815	868849	796167	1.33242	0.414049	0.273575	0.694444	0.409195
Com_141_pos	thiomarinol D	C31 H46 N2 O9 S2	654.264	11.131	Full match	No results	No results	823117	2.93597e+06	3.09178e+06	3.48311e+06	1.46713e+06	8.22343e+06	9.60695e+06	1.05574e+07	1.31717e+07	5.90167e+06	6.65407e+06	8.3393e+06	0.369244	-1.43735	0.0114406	0.944444	1.91181
Com_1424_pos	ethyl biscoumacetate	C22 H16 O8	408.085	6.831	Full match	No results	No results	297335	287336	243330	304576	234842	194634	196479	507607	399699	317554	610048	370084	0.650457	-0.620475	0.0674527	0.861111	0.598867
Com_1435_pos	Ethyl 4-[(4-chloro-2-pyridinyl)amino]-1-piperidinecarboxylate	C13 H18 Cl N3 O2	283.108	8.907	Full match	No results	No results	2.29955e+06	2.15518e+06	2.19533e+06	2.31802e+06	2.86564e+06	2.82886e+06	1.63326e+06	2.31527e+06	2.35327e+06	3.78145e+06	1.79367e+06	2.00397e+06	1.05631	0.0790394	0.528073	0.638889	0.136849
Com_1439_pos	Ethyl 2-methylacetoacetate	C7 H12 O3	144.079	8.269	Full match	No results	No results	213837	340021	190556	206046	258848	271975	237228	203882	188950	253650	211625	310500	1.05367	0.0754192	0.695112	0.611111	0.0748545
Com_1444_pos	Ethyl 2-(2-naphthyl)-2-[(trifluoromethyl)sulfanyl]-4-pentenoate	C18 H17 F3 O2 S	354.092	5.751	Full match	No results	No results	1.81212e+06	2.51988e+06	2.39682e+06	3.68142e+06	2.81339e+06	2.91009e+06	3.35974e+06	4.6035e+06	5.59411e+06	4.62294e+06	3.48179e+06	5.93851e+06	0.584543	-0.77462	0.00272183	0.944444	0.83212
Com_1451_pos	Ethyl (2E)-[(4-fluorobenzoyl)hydrazono]acetate	C11 H11 F N2 O3	238.076	6.345	Full match	No results	No results	643128	552531	407969	551355	675198	252553	1.01439e+06	903201	2.594e+06	839161	1.18014e+06	1.28615e+06	0.394361	-1.34241	0.00253893	1	1.42235
Com_1452_pos	Ethyl (2E)-[(4-bromobenzoyl)hydrazono]acetate	C11 H11 Br N2 O3	297.994	1.239	Full match	No results	No results	9.24727e+06	4.64227e+06	5.76692e+06	2.96623e+06	4.65574e+06	2.47058e+06	1.8315e+06	1.41229e+06	1.63519e+06	2.11516e+06	1.35371e+06	1.58552e+06	2.99486	1.58249	0.00230266	1	1.57673
Com_1459_pos	Ethephon	C2 H6 Cl O3 P	143.974	2.003	Full match	No results	No results	229423	493514	241243	130048	312100	131223	241044	243664	120467	117810	97314	225690	1.46995	0.555767	0.232168	0.75	0.550126
Com_145_pos	thiomarinol B	C30 H44 N2 O11 S2	672.239	8.741	Full match	No results	No results	3.89563e+06	1.83043e+06	2.85929e+06	3.34764e+06	1.12046e+06	3.7774e+06	6.63031e+06	4.49437e+06	4.04877e+06	4.49448e+06	4.29199e+06	5.72807e+06	0.566924	-0.818772	0.0228588	1	0.987319
Com_1464_pos	estriol succinate	C26 H32 O9	488.205	9.49	Full match	No results	No results	338905	321133	294278	307119	326346	326325	360892	317509	279915	355280	300564	334827	0.982104	-0.026053	0.747688	0.555556	0.0332583
Com_1467_pos	Estradiol undecylate	C29 H44 O3	440.328	13.303	Full match	No results	No results	862370	1.12063e+06	884673	1.05561e+06	1.48628e+06	1.18217e+06	1.40097e+06	686891	3.0074e+06	1.17536e+06	2.20989e+06	1.45857e+06	0.663214	-0.592454	0.197289	0.722222	0.498134
Com_1468_pos	Estradiol mustard	C42 H50 Cl4 N2 O4	786.249	9.532	Full match	No results	No results	2.08133e+06	1.27457e+06	1.7479e+06	1.90363e+06	1.5084e+06	1.13496e+06	1.72302e+06	1.10454e+06	1.43444e+06	1.67704e+06	2.04108e+06	2.10914e+06	0.956541	-0.0641014	0.754002	0.527778	0.143786
Com_1469_pos	Estra-1,3,5(10)-trien-3-yl hydrogen sulfate	C18 H24 O4 S	336.139	14.859	Full match	No results	No results	447845	897682	1.57036e+06	2.50288e+06	1.83983e+06	2.92241e+06	879440	607297	1.08413e+06	811122	790306	1.60616e+06	1.76189	0.817126	0.204208	0.75	0.82765
Com_146_pos	Thiomalic acid	C4 H6 O4 S	149.998	1.314	Full match	No results	No results	2.92851e+06	2.56244e+06	1.97111e+06	1.54139e+06	2.26284e+06	1.13355e+06	1.08337e+06	587771	617668	981834	594635	919977	2.59126	1.37365	0.000521953	1	1.45272
Com_1473_pos	Esmeraldic acid	C30 H22 N4 O5	518.158	9.855	Full match	No results	No results	1.84984e+07	1.09783e+07	7.14152e+06	1.17269e+07	1.47112e+07	1.12375e+07	4.55139e+06	3.40115e+06	3.34348e+06	2.17742e+06	3.75418e+06	3.68717e+06	3.55221	1.82872	2.65294e-05	1	1.9324
Com_1475_pos	Erisimin	C29 H42 O9	534.281	11.838	Full match	No results	No results	1.86864e+06	6.20761e+06	3.1647e+06	3.53614e+06	2.34568e+06	4.29239e+06	3.43635e+06	3.45552e+06	2.89369e+06	3.65432e+06	3.53743e+06	6.27246e+06	0.921092	-0.118583	0.555392	0.611111	0.269408
Com_1476_pos	eriojaposide A	C24 H38 O11	502.239	11.783	Full match	No results	No results	3.80339e+06	4.58937e+06	4.58064e+06	1.56743e+06	4.31331e+06	2.76732e+06	8.78825e+06	1.38243e+07	5.91717e+06	6.77419e+06	3.63754e+06	4.70753e+06	0.495349	-1.01348	0.0269502	0.888889	1.06394
Com_1477_pos	Eriodictyol	C15 H12 O6	288.065	8.907	Full match	No results	No results	1.77588e+06	2.44851e+06	1.07076e+06	1.22414e+06	1.23847e+06	944811	829520	1.61773e+06	842962	725272	731194	1.26033e+06	1.44874	0.534797	0.0953633	0.777778	0.561816
Com_1478_pos	Eptapirone	C16 H23 N7 O2	345.191	12.194	Full match	No results	No results	353378	2.02398e+06	1.46086e+06	536656	1.49697e+06	1.32235e+06	1.15645e+07	5.5306e+06	1.99338e+06	3.49981e+06	788937	1.03318e+06	0.294719	-1.76259	0.0878652	0.75	1.49169
Com_1479_pos	Epsilon-rhodomycinone	C22 H20 O9	428.111	9.449	Full match	No results	No results	1.6043e+06	1.62813e+06	1.46046e+06	1.20398e+06	1.87744e+06	1.35417e+06	1.30462e+06	1.53131e+06	1.34346e+06	1.28366e+06	1.51042e+06	1.32913e+06	1.09947	0.136809	0.256067	0.722222	0.151055
Com_147_pos	Thioinosinic acid	C10 H13 N4 O7 P S	364.024	9.43	Full match	No results	No results	933723	949646	848313	801172	1.04458e+06	1.00109e+06	890073	766813	692384	831278	791723	935740	1.13662	0.184746	0.0579069	0.833333	0.199001
Com_1481_pos	Epithienamycin B	C13 H16 N2 O5 S	312.078	7.405	Full match	No results	No results	509396	640749	584856	1.09127e+06	538852	1.1495e+06	957612	1.12726e+06	953047	1.12433e+06	862523	1.11978e+06	0.734737	-0.4447	0.0588786	0.75	0.587693
Com_1482_pos	epigallocatechin-(4beta->8)-4'-O-methylgallocatechin	C31 H28 O14	624.147	9.208	Full match	No results	No results	645525	737300	672308	643859	793013	743783	1.0744e+06	923648	1.02377e+06	1.23869e+06	829462	801763	0.718938	-0.476061	0.00329472	1	0.499298
Com_1484_pos	Epicoccin G	C20 H26 N2 O6 S2	454.124	10.645	Full match	No results	No results	336649	429601	384686	499640	343541	641152	395361	339625	366526	366813	288296	390704	1.22723	0.29541	0.142535	0.694444	0.349909
Com_1486_pos	EPERVUDINE	C12 H18 N2 O5	270.123	11.451	Full match	No results	No results	317861	317314	393374	229242	310257	507241	762633	340754	314341	457488	250460	331390	0.844622	-0.243623	0.52058	0.611111	0.201823
Com_1488_pos	enoxolone	C30 H46 O4	470.339	13.977	Full match	No results	No results	1.63997e+07	1.91775e+07	1.24249e+07	1.38061e+07	1.97838e+07	1.82488e+07	1.85027e+07	1.51921e+07	2.3515e+07	1.93333e+07	1.72528e+07	1.49363e+07	0.918226	-0.123078	0.416978	0.611111	0.136915
Com_1494_pos	Elloramycin A	C32 H36 O15	660.203	9.955	Full match	No results	No results	1.37751e+06	1.00452e+06	1.04706e+06	1.26033e+06	1.26531e+06	836858	1.33272e+06	844721	900557	783064	1.24501e+06	1.42042e+06	1.04062	0.0574428	0.690943	0.555556	0.128493
Com_1496_pos	EGFR Inhibitor	C21 H18 F3 N5 O	413.145	11.582	Full match	No results	No results	600416	875236	373594	691206	543342	1.28477e+06	1.36083e+06	1.44599e+06	1.25368e+06	1.37574e+06	949019	1.01823e+06	0.590069	-0.761045	0.0169134	0.916667	0.919826
Com_1497_pos	Efloxate	C19 H16 O5	324.101	6.839	Full match	No results	No results	252574	363648	246364	369090	386786	552057	1.53467e+06	604187	1.12182e+06	1.12535e+06	882349	886543	0.352648	-1.5037	0.000160418	1	1.60738
Com_1498_pos	Efinaconazole	C18 H22 F2 N4 O	348.175	7.82	Full match	No results	No results	2.82945e+07	2.99168e+07	2.01e+07	2.08232e+07	3.22226e+07	2.61048e+07	1.02209e+07	8.40816e+06	7.90554e+06	1.08547e+07	9.59e+06	9.74265e+06	2.77604	1.47303	3.32004e-06	1	1.56469
Com_1499_pos	edotecarin	C29 H28 N4 O11	608.178	8.655	Full match	No results	No results	1.12931e+06	828069	971520	1.49057e+06	1.48433e+06	1.26303e+06	670895	888635	866080	1.19741e+06	983774	1.08024e+06	1.26021	0.333661	0.105828	0.75	0.350416
Com_149_pos	thioinosine	C10 H12 N4 O4 S	284.057	8.966	Full match	No results	No results	372277	461806	521569	336181	408055	370294	939598	831264	636201	1.018e+06	445916	569545	0.556282	-0.846112	0.00598128	0.944444	0.867347
Com_1500_pos	Edaravone	C10 H10 N2 O	174.079	2.034	Full match	No results	No results	4.33926e+06	4.60544e+06	4.18865e+06	2.96108e+06	4.87886e+06	3.2653e+06	3.5946e+06	5.77868e+06	6.39109e+06	6.48152e+06	3.90704e+06	2.87482e+06	0.835015	-0.260126	0.383386	0.611111	0.26147
Com_1502_pos	Ebselen	C13 H9 N O Se	274.985	1.224	Full match	No results	No results	4.08714e+08	3.62806e+08	4.31167e+08	3.40617e+08	4.24412e+08	1.69427e+08	6.89962e+07	5.82095e+07	8.21466e+07	1.07063e+08	8.51312e+07	5.72318e+07	4.65833	2.21981	1.30888e-05	1	2.34774
Com_1506_pos	E-7820	C17 H12 N4 O2 S	336.067	13.284	Full match	No results	No results	2.02961e+07	1.70297e+07	1.80627e+07	1.53105e+07	2.80068e+07	5.82078e+07	2.11019e+07	1.56829e+07	1.38108e+07	1.98666e+07	1.87195e+07	1.99968e+07	1.43722	0.523281	0.278762	0.388889	0.427169
Com_1508_pos	dTDP-4-dehydro-3-methyl-2,6-dideoxy-beta-L-glucose	C17 H26 N2 O14 P2	544.083	9.772	Full match	No results	No results	474519	491709	471665	438934	515516	529110	511832	477947	519085	577879	421920	462058	0.983415	-0.0241272	0.798731	0.527778	0.0213251
Com_1509_pos	dTDP-4-dehydro-2,3,6-trideoxy-alpha-D-glucose	C16 H24 N2 O13 P2	514.073	9.802	Full match	No results	No results	720824	936459	842765	481642	757345	1.02785e+06	493047	467732	1.17158e+06	848831	645779	649219	1.11475	0.156721	0.473273	0.638889	0.212996
Com_150_pos	Thioanisole	C7 H8 S	124.034	8.14	Full match	No results	No results	38715.3	263192	56105.1	108101	43774.6	1.17294e+06	124974	1.61619e+06	150318	107934	108530	122125	0.754605	-0.406207	0.542977	0.694444	1.06775
Com_1510_pos	DSF	C13 H24 O2	212.178	14.305	Full match	No results	No results	295313	410412	273308	255035	246529	341358	290749	316984	413797	1.19237e+06	256393	321659	0.652573	-0.615789	0.297775	0.694444	0.429823
Com_1512_pos	Drometrizole	C13 H11 N3 O	225.09	11.018	Full match	No results	No results	153154	127630	133886	620919	126168	266987	261976	203967	209186	241131	210334	208915	1.06981	0.097359	0.643364	0.666667	0.323748
Com_1514_pos	D-Ribulose 5-phosphate	C5 H11 O8 P	230.019	1.972	Full match	No results	No results	1.42041e+06	879113	1.1982e+06	1.00215e+06	1.22541e+06	3.17137e+06	1.37709e+06	1.75292e+06	1.29821e+06	1.68464e+06	1.78714e+06	2.30919e+06	0.871437	-0.198532	0.315702	0.777778	0.357185
Com_1515_pos	D-Raffinose	C18 H32 O16	526.151	1.36	No results	Invalid mass	Invalid mass	3.37159e+07	2.20999e+07	2.9535e+07	3.19435e+07	5.17952e+07	4.33181e+07	4.93515e+07	4.73696e+07	6.56409e+07	8.42005e+07	5.42828e+07	8.43651e+07	0.551407	-0.858811	0.00392392	0.944444	0.938691
Com_1516_pos	dppbe	C30 H24 P2	446.134	9.47	Full match	No results	No results	638426	1.31695e+06	552454	592313	564370	715005	1.72701e+06	720852	712457	961019	345045	770380	0.836303	-0.257902	0.648028	0.694444	0.185079
Com_1518_pos	DOG	C19 H36 O5	344.256	13.365	Full match	No results	No results	6.29736e+06	4.33424e+06	5.33761e+06	4.14857e+06	5.28404e+06	4.87025e+06	5.58517e+06	3.39202e+06	3.43973e+06	5.11429e+06	4.42396e+06	5.51039e+06	1.10218	0.140363	0.357645	0.583333	0.187128
Com_1520_pos	DL-Lysine	C6 H14 N2 O2	146.106	1.13	Full match	Full match	No results	2.58338e+08	1.33495e+08	7.54767e+07	4.48736e+07	1.93189e+08	1.13158e+08	1.19846e+08	1.40982e+08	6.36691e+07	7.54232e+07	8.12757e+07	1.04949e+08	1.39647	0.48178	0.472037	0.638889	0.429706
Com_1522_pos	DL-Carbidopa	C10 H14 N2 O4	226.095	8.508	Full match	No results	No results	111599	110779	106399	96247.3	290673	116131	101784	91776.2	3.683e+06	107799	2.17899e+06	2.91972e+06	0.0915801	-3.44882	0.116393	0.583333	2.23047
Com_1524_pos	DL-2,6-Diaminopimelic acid	C7 H14 N2 O4	190.095	1.337	Full match	No results	No results	6.82938e+06	9.22357e+06	7.28098e+06	1.06636e+07	6.28868e+06	1.53776e+07	1.39799e+07	1.06272e+07	7.86356e+06	9.31457e+06	8.21206e+06	1.30528e+07	0.882851	-0.179758	0.394174	0.666667	0.308597
Com_1525_pos	disofenin	C18 H26 N2 O5	350.185	14.036	Full match	No results	No results	4.79114e+06	5.20243e+06	5.36261e+06	4.39604e+06	5.94305e+06	5.29579e+06	4.38828e+06	3.65796e+06	3.61017e+06	5.1028e+06	4.00389e+06	4.26508e+06	1.23825	0.308299	0.00993658	0.944444	0.334305
Com_1526_pos	Diphenyl 1-phenyl-2-propanyl phosphate	C21 H21 O4 P	368.117	14.025	Full match	No results	No results	959283	3.95805e+06	1.25877e+06	9.39361e+06	980035	9.85902e+06	895723	888600	929596	1.27589e+06	1.17383e+06	1.48561e+06	3.97169	1.98975	0.0941876	0.777778	1.6616
Com_1530_pos	Diosmetin	C16 H12 O6	300.063	7.862	Partial match	Full match	Full match	2.7275e+06	1.36387e+06	994817	1.92093e+06	2.597e+06	1.08188e+06	1.4888e+06	1.97941e+06	1.85535e+06	1.967e+06	964816	1.0576e+06	1.14743	0.198409	0.661911	0.416667	0.238554
Com_153_pos	Tetrakis(4-nitrosophenyl)silane	C24 H16 N4 O4 Si	452.095	6.79	Full match	No results	No results	330045	1.03215e+06	1.15744e+06	7.40471e+06	348829	5.08905e+06	1.31567e+07	1.26341e+07	1.31157e+07	1.27242e+07	1.52793e+07	1.9073e+07	0.178666	-2.48466	0.00645717	1	3.7101
Com_1540_pos	Dimethyl octanediimidate	C10 H20 N2 O2	200.153	7.473	Full match	No results	No results	563485	554980	544798	513258	574840	575477	600941	559746	559421	5.32232e+06	550125	595490	0.406304	-1.29937	0.326288	0.722222	0.645663
Com_1541_pos	dimethyl itaconate	C7 H10 O4	158.058	1.322	Full match	No results	No results	1.52169e+07	1.79921e+07	2.03127e+07	1.9986e+07	2.02992e+07	1.79633e+07	1.32186e+07	8.42237e+06	1.3546e+07	1.47316e+07	1.66749e+07	1.43128e+07	1.38148	0.466212	0.0147943	0.972222	0.526436
Com_1542_pos	dimethyl 2,3'-dimethoxyosoate	C19 H20 O8	376.115	10.545	Full match	No results	No results	1.39656e+07	9.41209e+06	1.0541e+07	8.48485e+06	6.26082e+06	1.34602e+07	8.87674e+06	7.07906e+06	1.38393e+07	1.9046e+07	4.03683e+06	4.82188e+06	1.07669	0.106597	0.515204	0.611111	0.297299
Com_1545_pos	Dimethyl 2-(cyclohexylcarbonyl)succinate	C13 H20 O5	256.131	8.295	Full match	No results	No results	2.76567e+07	3.22572e+07	1.72621e+07	1.58295e+07	1.62541e+07	2.01505e+07	6.09773e+07	3.45938e+07	2.09707e+07	2.6181e+07	1.39503e+07	3.04268e+07	0.691663	-0.53186	0.234979	0.694444	0.475992
Com_1549_pos	Dimethyl (2-methoxyphenyl)malonate	C12 H14 O5	238.084	7.561	Full match	No results	No results	2.03944e+06	1.978e+06	3.22728e+06	2.16663e+06	3.03105e+06	3.47746e+06	4.74509e+06	3.43996e+06	3.41455e+06	3.30225e+06	3.5504e+06	3.78e+06	0.71607	-0.481827	0.0177393	0.916667	0.545413
Com_154_pos	Tetrahydrodeoxycorticosterone	C21 H34 O3	334.25	14.446	Full match	No results	No results	447196	558287	692417	675032	704832	642165	1.17996e+06	612313	461052	742563	547485	770097	0.862399	-0.213572	0.476837	0.611111	0.176477
Com_1556_pos	dihydrozeatin riboside	C15 H23 N5 O5	353.168	9.494	Full match	No results	No results	200049	229316	18818	139111	186432	152213	269608	231964	242278	273970	221049	330776	0.589903	-0.761449	0.108208	0.972222	1.16785
Com_1557_pos	dihydroxyphenylalanine	C9 H11 N O4	197.069	1.541	Full match	No results	No results	1.0339e+06	750064	606702	627381	996712	688818	718916	504616	604002	747574	822004	1.44034e+06	0.972327	-0.040487	0.967305	0.444444	0.141787
Com_1558_pos	Dihydrothymine	C5 H8 N2 O2	128.059	1.258	Full match	No results	No results	3.04472e+07	2.27278e+07	1.37333e+07	1.86976e+07	3.48166e+07	2.43465e+07	1.5589e+07	1.02332e+07	9.8783e+06	9.62192e+06	8.16844e+06	1.31326e+07	2.17294	1.11965	0.00147695	0.972222	1.16629
Com_155_pos	tetrahydrocortisol	C21 H34 O5	366.24	9.582	Full match	No results	No results	349105	428223	459229	273745	413855	306289	281092	296280	307209	550469	269768	379879	1.06991	0.0974948	0.559767	0.638889	0.15248
Com_1565_pos	Difluprednate	C27 H34 F2 O7	508.229	10.739	Full match	No results	No results	2.65157e+06	3.89579e+06	2.49798e+06	2.44459e+06	3.3501e+06	1.42889e+06	5.07052e+06	4.67033e+06	3.46175e+06	5.36433e+06	2.49886e+06	3.12135e+06	0.672627	-0.572122	0.0566846	0.833333	0.665625
Com_156_pos	tetrahydrobostrycin	C16 H20 O8	340.115	9.727	Full match	No results	No results	214944	171862	158400	190971	173637	221633	304544	220085	805795	234093	204360	163006	0.585671	-0.771838	0.1644	0.777778	0.588141
Com_1574_pos	Diethylpyrocarbonate	C6 H10 O5	162.053	1.722	Full match	No results	No results	3.45009e+07	3.14072e+07	3.25165e+07	2.90141e+07	3.2266e+07	2.97887e+07	2.60925e+07	1.95796e+07	2.20825e+07	2.82083e+07	2.59686e+07	2.75959e+07	1.26728	0.341738	0.00676749	1	0.376851
Com_1577_pos	Diethyl tartrate	C8 H14 O6	206.079	1.74	Full match	No results	No results	5.25789e+08	2.81883e+08	2.62596e+08	1.83507e+08	3.13075e+08	2.40915e+08	4.92113e+08	2.44531e+08	3.94118e+08	4.37688e+08	5.11701e+08	3.45513e+08	0.745266	-0.424173	0.110017	0.75	0.566857
Com_1581_pos	Diethyl phthalate	C12 H14 O4	222.089	11.636	Full match	No results	No results	1.56723e+08	1.57053e+08	1.58136e+08	1.3651e+08	1.76179e+08	1.58841e+08	1.14789e+08	9.72628e+07	8.90933e+07	1.33474e+08	1.30358e+08	1.30477e+08	1.35658	0.439977	0.00464221	1	0.485424
Com_1585_pos	Diethyl malonate	C7 H12 O4	160.074	7.124	Full match	No results	No results	434197	507825	4.19779e+06	515925	476067	418471	433057	330487	402990	443164	601745	489894	2.42483	1.27788	0.30754	0.694444	0.653161
Com_1589_pos	Diethyl ethylidenemalonate	C9 H14 O4	186.089	10.692	Full match	No results	No results	356395	463852	346308	360186	344043	394170	6.1035e+06	7.02058e+06	602848	550563	514458	476332	0.148344	-2.75298	0.0749147	1	1.83822
Com_1591_pos	Diethyl 5-({4-[(trimethylsilyl)ethynyl]phenyl}ethynyl)isophthalate	C25 H26 O4 Si	418.16	11.125	Full match	No results	No results	374788	725528	1.52284e+06	1.48755e+06	644385	1.68257e+06	1.11683e+06	783490	841790	701408	1.11187e+06	1.06594e+06	1.14522	0.195625	0.957526	0.527778	0.37499
Com_1593_pos	Diethyl (5-methyl-3-oxo-2-hexanyl)malonate	C14 H24 O5	272.161	10.6	Full match	No results	No results	1.52907e+06	1.87087e+06	1.60735e+06	1.54847e+06	1.41032e+06	1.33381e+06	1.20768e+06	1.88424e+06	2.90669e+06	2.78887e+06	1.30605e+06	1.49245e+06	0.802685	-0.317094	0.349543	0.555556	0.255401
Com_1597_pos	Dichloroacetic acid	C2 H2 Cl2 O2	127.944	1.218	Full match	No results	No results	2.98343e+07	1.5308e+07	2.16037e+07	1.63915e+07	1.78956e+07	8.84458e+06	4.57912e+06	4.91886e+06	3.99585e+06	5.08396e+06	5.49702e+06	4.37589e+06	3.86204	1.94936	0.000332828	1	1.99807
Com_159_pos	Tetracenomycin X	C24 H20 O11	484.098	8.164	Full match	No results	No results	6.86503e+06	2.85289e+06	3.33693e+06	2.56612e+06	3.22021e+06	3.51366e+06	3.49253e+06	4.94694e+06	5.27113e+06	7.45826e+06	5.30717e+06	4.55766e+06	0.720341	-0.473248	0.0680586	0.833333	0.594676
Com_1603_pos	Dibenzothiophene 5-oxide	C12 H8 O S	200.03	4.499	Full match	No results	No results	338258	340230	188364	231682	283912	325600	115798	110164	124787	169107	146026	145909	2.10405	1.07317	0.000181166	1	1.13363
Com_1606_pos	Dibenzo[ghi,mno]fluoranthene	C20 H10	250.078	11.209	Full match	No results	No results	1.73864e+06	1.71488e+06	1.24678e+06	564543	2.97328e+06	954139	2.65997e+06	3.38504e+06	2.31828e+06	2.20622e+06	1.79347e+06	1.70118e+06	0.653595	-0.613531	0.0784779	0.805556	0.890298
Com_1608_pos	Diacetoxy[4-(trifluoromethyl)phenyl]-lambda~3~-iodane	C11 H10 F3 I O4	389.959	12.157	Full match	No results	No results	1.64392e+06	1.42268e+06	1.47879e+06	1.32309e+06	2.36263e+06	1.86989e+06	1.16823e+06	1.1385e+06	1.51333e+06	1.54152e+06	969353	1.5652e+06	1.27923	0.355281	0.0697542	0.75	0.375385
Com_1610_pos	Di-2,3-dihydro-1H-inden-2-ylsilane	C18 H20 Si	264.133	7.84	Full match	No results	No results	1.19032e+06	2.60333e+06	1.36174e+06	1.59407e+06	1.84652e+06	2.88614e+06	2.81231e+06	1.86939e+06	1.68784e+06	2.61226e+06	1.26778e+06	2.49202e+06	0.901151	-0.15016	0.54771	0.611111	0.231288
Com_1613_pos	Di-1,2,3,4-tetrahydro-2-naphthalenylsilane	C20 H24 Si	292.165	12.696	Full match	No results	No results	5.29397e+06	6.5532e+06	5.58716e+06	5.34994e+06	8.02042e+06	7.17584e+06	6.14696e+06	5.21802e+06	2.21442e+06	5.53532e+06	4.07176e+06	7.14484e+06	1.25219	0.324452	0.181095	0.75	0.426027
Com_1618_pos	DHM	C15 H12 O8	320.053	7.579	Full match	No results	No results	303848	373456	348209	394368	360246	391339	379866	387561	331247	387440	309877	374747	1.00034	0.000485686	0.997081	0.5	0.0580953
Com_1620_pos	Dexamethasone cipecilate	C33 H43 F O7	570.301	10.62	Full match	No results	No results	4.20786e+06	3.76544e+06	3.52264e+06	3.22028e+06	3.9768e+06	2.96491e+06	3.25374e+06	3.89048e+06	5.89829e+06	4.67314e+06	4.84134e+06	3.81327e+06	0.821301	-0.284016	0.103997	0.777778	0.307572
Com_1621_pos	Dexamethasone beloxil	C29 H35 F O5	482.249	12.604	Full match	No results	No results	843072	939613	846070	975214	1.39061e+06	992456	1.40547e+06	1.26395e+06	910940	1.16872e+06	1.26903e+06	1.22669e+06	0.82639	-0.275105	0.0684576	0.777778	0.309133
Com_1622_pos	Desthiobiotin	C10 H18 N2 O3	214.132	9.001	Full match	No results	No results	1.21512e+06	1.02018e+06	1.15578e+06	1.18272e+06	1.21916e+06	1.18122e+06	1.92634e+06	1.42723e+06	1.20329e+06	1.55625e+06	831593	1.92109e+06	0.786641	-0.346223	0.18296	0.777778	0.314535
Com_1623_pos	Desflurane	C3 H2 F6 O	168.001	1.684	Full match	No results	No results	521104	556988	540540	395851	841743	344787	266217	186702	139645	189210	209028	255012	2.56942	1.36144	0.000219763	1	1.43067
Com_1624_pos	desciclovir	C8 H11 N5 O2	209.091	8.983	Full match	No results	No results	378626	3.72481e+06	1.80307e+06	2.07711e+06	1.59394e+06	2.08709e+06	2.80806e+06	2.14778e+06	1.91296e+06	1.99422e+06	1.37846e+06	2.8151e+06	0.893392	-0.162635	0.444436	0.611111	0.528343
Com_1628_pos	D-Erythrose 4-phosphate	C4 H9 O7 P	200.009	7.647	Full match	No results	No results	1.08637e+06	6.61884e+06	2.94729e+06	8.01591e+06	1.68246e+06	7.95983e+06	1.28663e+07	5.31236e+06	5.31818e+06	1.17673e+07	573674	8.00581e+06	0.64572	-0.63102	0.553118	0.638889	0.779788
Com_1630_pos	Deoxyuridine monophosphate	C9 H13 N2 O8 P	308.042	6.667	Full match	No results	No results	257339	124671	195380	102712	263244	103221	261216	262748	207675	134293	199267	254160	0.793239	-0.334173	0.206997	0.694444	0.534481
Com_1631_pos	deoxyuridine	C9 H12 N2 O5	228.074	1.375	Full match	No results	No results	2.03169e+06	5.6486e+06	2.01017e+06	2.24813e+06	2.11388e+06	2.16196e+06	6.9509e+06	7.71609e+06	1.77199e+06	1.8533e+06	1.83417e+06	2.5107e+06	0.716275	-0.481414	0.54717	0.472222	0.317377
Com_1633_pos	Deoxyloganin tetraacetate	C25 H34 O13	542.198	7.718	Full match	No results	No results	1.07814e+06	2.13135e+06	1.94969e+06	1.73904e+06	1.21227e+06	4.65977e+06	2.45506e+06	2.00012e+06	2.76372e+06	2.74972e+06	2.48397e+06	5.00353e+06	0.731564	-0.450944	0.149984	0.833333	0.669024
Com_1638_pos	demethylphylloquinone	C30 H44 O2	436.334	14.283	Full match	No results	No results	5.52909e+06	8.6766e+06	4.93413e+06	7.06549e+06	6.62124e+06	9.57624e+06	8.06839e+06	7.6787e+06	9.2064e+06	6.94003e+06	5.81865e+06	9.06677e+06	0.90645	-0.1417	0.392649	0.638889	0.21693
Com_1642_pos	Deidaclin	C12 H17 N O6	271.105	1.684	Full match	No results	No results	2.28276e+06	2.60022e+06	2.41239e+06	3.01879e+06	4.00859e+06	5.43089e+06	4.97681e+06	3.34107e+06	2.41384e+06	3.49784e+06	2.14047e+06	7.05053e+06	0.843431	-0.245657	0.56733	0.583333	0.243503
Com_1644_pos	dehypoxanthine futalosine	C14 H16 O7	296.089	8.547	Full match	No results	No results	189246	208737	219674	183356	188190	260428	369523	223787	193306	195189	212354	322846	0.823748	-0.279725	0.219712	0.75	0.262691
Com_1646_pos	Dehydrojuvabione	C16 H24 O3	264.172	12.896	Full match	No results	No results	42567.7	131827	152738	57165.8	69444.1	73774.2	67721.3	57549.3	212806	66568	95608.1	167680	0.789775	-0.340487	0.497227	0.611111	0.33809
Com_1648_pos	DEHYDROCOSTUS LACTONE	C15 H18 O2	230.131	10.366	Full match	No results	No results	811789	812751	1.07484e+06	882177	719503	1.20309e+06	985222	838371	794076	624660	960353	808220	1.09844	0.13545	0.411898	0.638889	0.180932
Com_164_pos	tert-Butyl(hexyloxy)diphenylsilane	C22 H32 O Si	340.222	13.043	Full match	No results	No results	216814	157346	123154	202272	202659	172054	109430	107757	120058	73300.2	66848.4	262364	1.45223	0.538271	0.0692878	0.833333	0.722151
Com_1651_pos	DEEMM	C10 H16 O5	216.1	14.946	Full match	No results	No results	426639	755988	735064	488704	596158	538770	574687	386432	2.6274e+06	4.21462e+06	494875	8.86929e+06	0.206283	-2.2773	0.137863	0.638889	1.46407
Com_1652_pos	Decursin	C19 H20 O5	328.131	7.215	Full match	No results	No results	9.25959e+06	8.08429e+06	7.05144e+06	5.62728e+06	1.37065e+07	1.02092e+07	3.2119e+06	2.78749e+06	2.81512e+06	3.97345e+06	3.39178e+06	5.19157e+06	2.52386	1.33563	0.000239957	1	1.40746
Com_1655_pos	Decarbamoyl-α-saxitoxinol	C9 H18 N6 O2	242.149	10.639	Full match	No results	No results	2.64702e+06	2.80395e+06	2.73047e+06	2.0831e+06	2.96964e+06	2.87033e+06	2.53338e+06	2.13697e+06	1.93473e+06	2.70373e+06	1.92688e+06	2.59858e+06	1.1641	0.219218	0.0859868	0.861111	0.240023
Com_1657_pos	DBeQ	C22 H20 N4	340.17	15.518	Full match	No results	No results	982469	1.19771e+06	1.52558e+06	3.81847e+06	2.13018e+06	2.64212e+06	547589	461594	465543	1.25652e+06	672403	574060	3.09136	1.62824	0.00217733	0.944444	1.7148
Com_1658_pos	dazopride	C15 H23 Cl N4 O2	326.151	9.455	Full match	No results	No results	179080	293335	215007	191182	260237	106686	477378	499619	385107	497645	552154	530285	0.423333	-1.24013	0.000944344	1	1.42314
Com_1659_pos	Dasantafil	C22 H28 Br N5 O5	521.13	9.751	Full match	No results	No results	422714	2.58634e+06	1.28323e+06	1.74615e+06	450251	8.14043e+06	1.22155e+06	2.58125e+06	1.80984e+06	1.5604e+06	481993	1.89883e+06	1.53122	0.614684	0.97579	0.527778	0.815152
Com_1661_pos	Dansyl-methionine	C17 H22 N2 O4 S2	382.103	8.716	Full match	No results	No results	615294	385835	618861	1.32018e+06	440554	1.75739e+06	594411	332395	397305	419121	492672	1.00466e+06	1.58556	0.664994	0.242462	0.722222	0.687634
Com_1662_pos	danegaptide	C14 H17 N3 O4	291.122	5.283	Full match	No results	No results	533899	266467	307617	274167	236990	291230	359971	172028	348289	503015	268054	425570	0.919807	-0.120597	0.737642	0.611111	0.163621
Com_1663_pos	DA9185000	C12 H10 O S	202.045	1.462	Full match	No results	No results	3.78662e+07	2.76437e+07	4.23987e+07	3.92584e+07	3.61721e+07	4.05594e+07	2.88678e+07	2.0421e+07	2.30458e+07	3.97267e+07	3.61406e+07	3.48121e+07	1.2234	0.29089	0.115784	0.805556	0.341697
Com_1669_pos	CZC24832	C15 H17 F N6 O2 S	364.113	9.987	Full match	No results	No results	287568	277213	372297	230142	388287	475085	364801	331345	294976	310007	254883	396217	1.04014	0.0567777	0.876624	0.5	0.0619181
Com_166_pos	tert-Butyl(cyclopent-3-en-1-ylmethoxy)diphenylsilane	C22 H28 O Si	336.19	12.756	Full match	No results	No results	1.64758e+06	1.60115e+06	335201	998229	1.1729e+06	263082	1.06236e+06	848098	840643	1.40574e+06	1.18053e+06	1.22518e+06	0.917044	-0.124937	0.42629	0.527778	0.632541
Com_1671_pos	Cytosine	C4 H5 N3 O	111.043	12.668	Full match	No results	No results	299566	266833	194712	163558	247923	233381	189980	170423	177181	220684	244614	336950	1.04937	0.0695169	0.685068	0.611111	0.12867
Com_1673_pos	Cystothiazole A	C20 H26 N2 O4 S2	422.134	12.252	Full match	No results	No results	287929	286675	286685	245513	326303	271162	291927	254272	251332	310486	289961	298404	1.00465	0.00669027	0.936993	0.611111	0.0562927
Com_1674_pos	cystamine	C4 H12 N2 S2	152.044	6.725	Full match	No results	No results	694260	3.21493e+06	1.24324e+07	1.9463e+07	5.40607e+06	2.26855e+07	2.27196e+07	2.74002e+07	2.46283e+07	1.29432e+07	1.89426e+07	2.49657e+07	0.485534	-1.04235	0.0751148	0.888889	1.98206
Com_1677_pos	Cyrmenin B1	C21 H32 N2 O5	392.232	13.768	Full match	No results	No results	6.63335e+06	6.78976e+06	6.48255e+06	5.69173e+06	7.4166e+06	5.91854e+06	4.25757e+06	3.68341e+06	3.30388e+06	5.05924e+06	4.67002e+06	5.87184e+06	1.45022	0.536271	0.00461961	0.972222	0.597107
Com_1678_pos	Cyprodenate	C13 H25 N O2	227.188	0.685	Full match	No results	No results	1.17684e+06	635536	632048	935103	743826	1.20254e+06	742264	709787	556297	752075	1.10723e+06	2.35974e+06	0.855236	-0.225605	0.80206	0.527778	0.0980414
Com_1681_pos	Cynarine	C25 H24 O12	516.125	7.814	Full match	No results	No results	905087	1.88217e+06	1.50065e+06	3.32024e+06	1.37261e+06	2.52098e+06	1.89395e+06	1.37357e+06	1.8308e+06	1.95256e+06	2.58297e+06	2.36461e+06	0.958601	-0.0609984	0.614685	0.611111	0.309492
Com_1684_pos	CYCLOTETRAGLUCOSE	C24 H40 O20	648.21	1.31	Full match	No results	No results	4.22122e+06	3.72386e+06	4.19502e+06	4.09592e+06	4.4063e+06	4.10333e+06	3.50811e+06	2.85423e+06	2.76135e+06	3.53072e+06	3.18396e+06	3.76628e+06	1.26223	0.335979	0.00386621	0.972222	0.367905
Com_1688_pos	Cyclododecyne	C12 H20	164.157	15.258	Full match	No results	No results	66859.7	85079.6	62584	59010.1	79180.8	112460	64681.9	51639.7	68895.4	67586.8	59410.7	88227.7	1.16165	0.216176	0.28398	0.611111	0.235851
Com_1693_pos	Cyanopyrazine	C5 H3 N3	105.033	8.609	Full match	No results	No results	379440	452524	299776	253817	373526	90234	309950	458405	371134	269543	218544	213670	1.00438	0.00630999	0.805387	0.555556	0.331424
Com_1695_pos	Cyanidin-3-O-glucoside chloride 矢车菊素-3-O-葡萄糖苷		205.073	9.145	No match	No results	Invalid mass	1.34551e+06	825086	657372	646534	857546	691485	818959	7.81793e+06	1.48248e+07	915435	833585	676083	0.194058	-2.36544	0.183974	0.722222	1.33304
Com_1696_pos	Cyanidin	C15 H10 O6	286.047	7.334	Partial match	Full match	Full match	3.85253e+06	7.51169e+06	4.60264e+06	3.97129e+06	3.67231e+06	5.16871e+06	8.06823e+06	8.70026e+06	1.99673e+07	5.02794e+06	7.81567e+06	1.02243e+07	0.481227	-1.05521	0.013785	0.944444	1.03797
Com_1699_pos	curcutetraol	C15 H24 O4	268.167	11.885	Full match	No results	No results	3.13735e+06	6.14138e+06	3.27507e+06	385666	3.43891e+06	2.87804e+06	1.88448e+07	1.37729e+07	5.0963e+06	1.48378e+07	6.55548e+06	1.13213e+07	0.273417	-1.87082	0.0117791	0.972222	2.29376
Com_16_pos	xylopyridine A	C24 H14 N2 O2	362.105	8.009	Full match	No results	No results	201394	560707	383090	531331	181869	1.05066e+06	609703	783105	438088	367573	491549	931134	0.80335	-0.315899	0.294669	0.638889	0.684375
Com_1701_pos	curcumin monoglucoside	C27 H30 O11	530.177	10.606	Full match	No results	No results	455913	790542	706527	410230	289600	663184	619500	523519	693393	568419	418139	562319	0.979531	-0.0298369	0.707629	0.5	0.162741
Com_1703_pos	Curcumin	C21 H20 O6	368.125	10.099	Full match	No results	No results	6.31504e+07	7.45032e+07	4.73069e+07	5.68998e+07	1.08429e+08	3.53446e+07	6.21101e+07	7.80382e+07	9.02586e+07	8.04441e+07	1.00424e+08	6.41503e+07	0.811135	-0.301986	0.183262	0.75	0.459841
Com_1707_pos	Cuauhtemone	C15 H24 O3	252.173	12.032	Full match	No results	No results	1.55738e+06	1.54729e+06	1.83079e+06	1.12325e+06	1.66945e+06	1.17496e+06	2.06344e+06	3.7009e+06	1.63653e+06	1.00747e+06	1.47124e+06	1.70159e+06	0.768759	-0.379396	0.343955	0.638889	0.315419
Com_170_pos	terlakiren	C31 H48 N4 O7 S	620.322	12.23	Full match	No results	No results	400026	285439	188390	241820	298615	202517	211134	210631	657853	227841	999421	497688	0.576491	-0.79463	0.230032	0.666667	0.638307
Com_1712_pos	Cromoglicate lisetil	C33 H36 N2 O12	652.228	10.343	Full match	No results	No results	5.49486e+06	9.6361e+06	1.08099e+07	1.20011e+07	9.87122e+06	1.47659e+07	8.81864e+06	5.63392e+06	2.14429e+06	4.24989e+07	3.54733e+07	5.0356e+06	0.628275	-0.670531	0.9454	0.611111	0.0575918
Com_1715_pos	Crisamicin A	C32 H22 O12	598.108	6.81	Full match	No results	No results	380292	2.21273e+06	2.09945e+06	5.83179e+06	1.09372e+06	4.91181e+06	8.29489e+06	5.28389e+06	4.62764e+06	8.07518e+06	7.84643e+06	1.0736e+07	0.368442	-1.44049	0.0234674	0.916667	2.06406
Com_1719_pos	Coumarin	C9 H6 O2	146.037	8.093	Full match	Full match	Full match	1.76933e+07	2.80357e+07	3.55237e+07	2.76488e+07	2.32654e+07	3.88723e+07	2.80587e+08	2.69601e+08	1.54295e+08	1.18721e+08	1.01712e+08	8.76059e+07	0.168924	-2.56556	8.42776e-05	1	2.63784
Com_1722_pos	Corticosterone	C21 H30 O4	346.214	13.943	Full match	No results	No results	335036	219551	362984	280118	429978	191890	292394	236301	212900	266448	282043	370478	1.09575	0.131914	0.656205	0.555556	0.200357
Com_1728_pos	Conivaptan	C32 H26 N4 O2	498.208	11.383	Full match	No results	No results	1.05118e+07	8.67659e+06	8.24443e+06	3.64208e+06	1.87176e+07	9.42463e+06	1.62407e+07	1.37758e+07	1.28409e+07	1.08361e+07	9.87826e+06	1.03985e+07	0.800552	-0.320932	0.215687	0.777778	0.537922
Com_1729_pos	CoM-S-S-CoB	C13 H26 N O10 P S3	483.044	1.329	Full match	No results	No results	2.20411e+07	1.51202e+07	1.86334e+07	1.26885e+07	1.85095e+07	1.77916e+07	1.16372e+07	8.38806e+06	9.16895e+06	6.95881e+06	1.14642e+07	9.31594e+06	1.84048	0.880082	0.000269323	1	0.943614
Com_1730_pos	Combretastatin A-1	C18 H20 O6	332.126	7.957	Full match	No results	No results	1.29667e+06	792092	668846	884561	873414	1.37897e+06	1.0073e+06	1.27057e+06	1.14139e+06	999379	1.0426e+06	1.36409e+06	0.863628	-0.211518	0.215268	0.694444	0.269054
Com_1732_pos	CNQX	C9 H4 N4 O4	232.022	8.953	Full match	No results	No results	120965	113250	100733	107111	123699	117699	111991	103684	104960	116312	106102	115938	1.03713	0.0525989	0.382385	0.694444	0.057142
Com_1735_pos	Clotrimazole	C22 H17 Cl N2	344.108	8.044	Full match	No results	No results	1.44295e+06	2.72006e+06	2.72897e+06	1.79704e+06	2.34931e+06	3.09071e+06	2.92815e+06	3.45592e+06	2.51088e+06	3.20705e+06	3.06166e+06	3.67363e+06	0.750057	-0.414928	0.0474435	0.861111	0.48893
Com_1737_pos	Clobenpropit	C14 H17 Cl N4 S	308.087	7.2	Full match	No results	No results	4.36132e+06	2.33548e+06	6.02752e+06	3.60489e+06	1.83954e+06	4.44335e+06	1.39988e+06	1.87993e+06	1.19491e+06	3.99583e+06	3.58486e+06	3.18643e+06	1.48355	0.569058	0.159119	0.777778	0.656871
Com_1739_pos	Clevudine	C10 H13 F N2 O5	260.08	8.842	Full match	No results	No results	359805	297396	300716	534035	279944	385570	187091	156113	291851	348448	220128	187162	1.55125	0.63343	0.0175718	0.888889	0.713363
Com_1742_pos	clavulazine	C8 H10 N2 O2	166.074	9.454	Full match	No results	No results	9.79698e+06	961764	837309	890214	1.14794e+06	1.12779e+06	1.19078e+06	836938	963679	1.23026e+06	939900	1.41087e+06	2.24605	1.16739	0.488492	0.555556	0.596843
Com_1743_pos	CLAVATADINE A	C14 H18 Br2 N4 O5	479.965	1.303	Full match	No results	No results	3.59107e+07	2.48674e+07	3.61627e+07	2.52987e+07	3.42785e+07	8.78884e+06	5.13951e+06	4.07333e+06	5.35138e+06	7.78187e+06	4.93976e+06	5.44096e+06	5.05112	2.3366	0.000451357	1	2.38784
Com_1745_pos	cladosin A	C14 H22 N2 O4	282.159	14.131	Full match	No results	No results	2.17021e+06	2.36857e+06	2.24611e+06	2.21783e+06	3.93235e+06	2.27478e+06	1.62769e+06	1.57352e+06	1.8288e+06	3.71572e+06	1.58947e+06	4.64127e+06	1.01558	0.0223077	0.672138	0.694444	0.161804
Com_1748_pos	citruscridone	C16 H15 N O6	317.089	9.756	Full match	No results	No results	1.0732e+06	8.06447e+06	3.84785e+06	8.34104e+06	1.02292e+06	1.63601e+07	5.07783e+06	1.45333e+07	1.29604e+07	6.72375e+06	2.91392e+06	6.298e+06	0.798017	-0.325508	0.339996	0.583333	1.14066
Com_1753_pos	Citrate trianion	C6 H5 O7	189.005	1.459	Invalid mass	No results	No results	257635	321959	302656	181615	411425	175173	153549	122437	128648	238768	137722	159956	1.7538	0.810482	0.010524	0.944444	0.846477
Com_1754_pos	citrafungin A	C28 H40 O13	584.248	14.147	Full match	No results	No results	195501	195788	173715	157162	206261	183972	184004	151531	199775	202289	169835	190412	1.01325	0.018997	0.819934	0.527778	0.0453318
Com_1757_pos	citalopram propionic acid	C18 H14 F N O3	311.096	8.811	Full match	No results	No results	754359	422330	419452	866114	446283	965834	1.07126e+06	1.15721e+06	1.04186e+06	1.20875e+06	1.39046e+06	1.19526e+06	0.548405	-0.866686	0.0077369	1	1.01797
Com_1758_pos	Cipemastat	C22 H36 N4 O5	436.269	15.956	Full match	No results	No results	2.81684e+06	2.98277e+06	1.58616e+06	1.73103e+06	3.39503e+06	2.69173e+06	3.32007e+06	2.45406e+06	2.56812e+06	3.25171e+06	3.3547e+06	3.38777e+06	0.829145	-0.270303	0.165918	0.666667	0.357189
Com_1759_pos	Cinobufagin	C26 H34 O6	442.234	11.462	Full match	No results	No results	4.63254e+06	6.47095e+06	5.37864e+06	3.73576e+06	8.80227e+06	4.1599e+06	9.96747e+06	7.20765e+06	7.85766e+06	6.18647e+06	8.71454e+06	7.40355e+06	0.700928	-0.512662	0.0299551	0.833333	0.623761
Com_1764_pos	Cinnamyl bromide	C9 H9 Br	195.988	6.354	Full match	No results	No results	395468	288759	492300	322849	249564	1.96133e+06	219158	184297	182190	258011	228655	278857	2.74597	1.45732	0.0678073	0.944444	1.19444
Com_1765_pos	Cinnamtannin B1	C45 H36 O18	864.187	7.055	Full match	No results	No results	3.62662e+06	1.65047e+07	1.7664e+07	1.62741e+08	1.40444e+07	7.61776e+07	2.10766e+08	3.42785e+08	2.50866e+08	2.29769e+08	2.33041e+08	2.37402e+08	0.193243	-2.37152	0.0077958	1	3.65396
Com_176_pos	tenacibactin A	C15 H28 N2 O5	316.201	13.296	Full match	No results	No results	1.98929e+06	2.35854e+06	1.98863e+06	1.76542e+06	2.73208e+06	1.83892e+06	1.91366e+06	1.28929e+06	2.01045e+06	1.89337e+06	1.89613e+06	1.96283e+06	1.15568	0.208744	0.165203	0.666667	0.227876
Com_1778_pos	Cinnamtannin A3	C75 H62 O30	1442.33	7.679	Full match	No results	No results	95899.2	93581	89393.6	90595.6	101988	94800.9	523512	1.66325e+06	1.97206e+06	1.54372e+06	688457	746740	0.079333	-3.65594	0.00011733	1	3.7424
Com_1786_pos	Cinnamic acid	C9 H8 O2	148.053	10.99	Full match	No results	No results	4.92745e+06	1.16094e+07	8.09197e+06	1.28468e+07	4.39216e+06	1.9306e+07	1.2457e+07	1.57979e+07	1.54126e+07	1.12776e+07	8.60708e+06	1.01275e+07	0.830268	-0.268351	0.284751	0.638889	0.596093
Com_1788_pos	Cinnamaldehyde	C9 H8 O	132.058	7.074	Full match	No results	No results	3.99019e+06	5.76116e+06	3.95447e+06	2.85074e+06	4.10944e+06	2.94077e+06	4.50488e+06	4.62742e+06	8.07103e+06	5.17222e+06	4.14266e+06	4.08668e+06	0.77134	-0.374561	0.111092	0.833333	0.41445
Com_1793_pos	Cianidanol	C15 H14 O6	290.079	6.297	Full match	No results	No results	1.57635e+06	4.75509e+06	4.93222e+06	1.76666e+07	3.21033e+06	1.44354e+07	1.72734e+07	1.9607e+07	3.19176e+07	2.47256e+07	1.91776e+07	1.81724e+07	0.355886	-1.49051	0.0145457	0.972222	2.11405
Com_1804_pos	chlorodysinosin A	C26 H43 Cl N6 O10 S	666.245	10.78	Full match	No results	No results	164934	311876	523917	539479	168702	552905	872876	923903	827556	1.05364e+06	617449	743170	0.448898	-1.15554	0.0100718	1	1.42757
Com_1807_pos	chlorfensulphide	C12 H6 Cl4 N2 S	349.902	1.22	Full match	No results	No results	6.44669e+06	4.64774e+06	5.46654e+06	3.95847e+06	5.42485e+06	1.96651e+06	2.03056e+06	1.94686e+06	1.35822e+06	1.60688e+06	1.81734e+06	2.10508e+06	2.56889	1.36114	0.00243965	0.944444	1.3852
Com_180_pos	Temoporfin	C44 H32 N4 O4	680.242	9.871	Full match	No results	No results	696949	228111	416025	571420	219286	436874	871444	315798	774344	724120	648731	632009	0.647599	-0.626828	0.0797111	0.833333	0.739575
Com_1810_pos	chitobiose	C16 H28 N2 O11	424.171	11.869	Full match	No results	No results	8.69935e+07	1.02336e+08	7.89175e+07	3.56573e+07	1.0014e+08	5.34895e+07	9.12798e+07	1.03435e+08	6.5406e+07	6.69407e+07	1.76418e+08	8.96228e+07	0.771424	-0.374404	0.267759	0.666667	0.487874
Com_1812_pos	Chaetomellic acid A anhydride	C19 H32 O3	308.235	14.989	Full match	No results	No results	627589	976475	1.13261e+06	923765	780312	933656	859414	856968	860443	1.02288e+06	757005	1.55138e+06	0.909669	-0.136587	0.557118	0.5	0.150252
Com_1813_pos	CGP-28392	C18 H17 F2 N O5	365.108	8.305	Full match	No results	No results	4.30639e+06	7.99607e+06	5.59966e+06	5.65373e+06	5.40736e+06	5.57487e+06	5.69926e+06	1.24495e+07	7.01287e+06	1.14801e+07	4.77712e+06	1.06649e+07	0.663127	-0.592643	0.085255	0.805556	0.56188
Com_1815_pos	Cenicriviroc	C41 H52 N4 O4 S	696.368	13.1	Full match	No results	No results	1.93151e+07	7.05398e+06	2.04487e+07	1.19473e+07	7.92899e+06	9.90897e+06	1.10881e+08	2.51208e+07	1.25101e+07	2.76045e+07	1.2943e+07	8.07393e+06	0.388585	-1.3637	0.189447	0.777778	0.964277
Com_1817_pos	Cefmetazole	C15 H17 N7 O5 S3	471.044	1.308	Full match	No results	No results	6.06163e+07	2.94852e+07	2.68166e+07	2.42046e+07	3.53884e+07	4.0538e+07	2.48598e+07	2.03588e+07	2.43397e+07	2.45027e+07	2.58935e+07	2.89776e+07	1.45737	0.543367	0.0595215	0.833333	0.51755
Com_181_pos	Temocaprilat	C21 H24 N2 O5 S2	448.113	8.433	Full match	No results	No results	273692	319591	266748	427456	251497	398988	628445	346522	539929	318054	473012	461927	0.700162	-0.514239	0.0314857	0.861111	0.54942
Com_1828_pos	Cedriret	C16 H16 O6	304.094	8.226	Full match	No results	No results	411887	663332	967159	1.35933e+06	498229	1.66153e+06	1.81633e+06	1.87075e+06	1.70834e+06	2.24642e+06	1.58884e+06	2.93469e+06	0.457156	-1.12924	0.00945817	0.972222	1.39325
Com_1834_pos	Carfentanil	C24 H30 N2 O3	394.225	11.981	Full match	No results	No results	760574	651547	515391	451104	524284	284567	319847	677257	262641	596642	3.66985e+06	956848	0.491659	-1.02427	0.458871	0.611111	0.605901
Com_1836_pos	Carbenoxolone	C34 H50 O7	570.353	13.977	Full match	No results	No results	1.47972e+06	2.05871e+06	1.36512e+06	2.18333e+06	675641	2.91709e+06	1.73224e+06	1.85875e+06	1.41364e+06	2.18941e+06	1.94194e+06	1.57284e+06	0.997273	-0.00393996	0.697945	0.527778	0.277352
Com_1838_pos	carbamorph	C8 H16 N2 O S2	220.071	6.846	Full match	No results	No results	1.13765e+06	1.76949e+06	1.08593e+06	936841	1.26981e+06	1.34714e+06	2.52435e+06	1.15758e+06	835978	1.68315e+06	642190	1.5277e+06	0.901554	-0.149514	0.918505	0.527778	0.0392071
Com_1841_pos	Camptothecin	C20 H16 N2 O4	348.11	10.643	Full match	No results	No results	394709	385375	364806	310011	403916	379399	355169	336039	360354	8.06893e+06	336906	390849	0.227271	-2.13752	0.404064	0.611111	0.770899
Com_1848_pos	Caffeic acid 咖啡酸	C9 H8 O4	180.042	11.637	Partial match	No results	Full match	3.19921e+07	2.95128e+07	3.05001e+07	2.66666e+07	3.3243e+07	2.99337e+07	3.30475e+07	2.85046e+07	2.50573e+07	3.55529e+07	3.23878e+07	3.21361e+07	0.974085	-0.0378802	0.71865	0.611111	0.0690202
Com_1858_pos	C16 (PKR inhibitor)	C13 H8 N4 O S	268.042	7.872	Full match	No results	No results	93705.5	99473.5	83651.7	80606.2	90847.6	104076	89094.5	87570.2	79220.1	88889.3	75243	94460.5	1.07363	0.102503	0.21636	0.722222	0.110413
Com_1864_pos	Butopyronoxyl	C12 H18 O4	226.12	8.667	Full match	No results	No results	3.48648e+07	9.31423e+07	2.99175e+07	2.34444e+07	2.68426e+07	4.55441e+07	8.74312e+07	4.58959e+07	2.3616e+07	4.53211e+07	2.25762e+07	6.0641e+07	0.888869	-0.169957	0.684357	0.555556	0.193841
Com_1865_pos	buthidazole	C10 H16 N4 O2 S	256.099	10.865	Full match	No results	No results	812399	1.17244e+06	510287	364808	619828	504372	1.35429e+06	927899	608612	1.02161e+06	541869	713044	0.771023	-0.375153	0.226527	0.722222	0.478496
Com_1866_pos	Buterizine	C31 H38 N4	466.308	12.566	Full match	No results	No results	346686	339697	319284	287431	417689	597411	424795	339741	1.11284e+06	431435	1.92368e+06	411314	0.497049	-1.00854	0.146652	0.805556	0.775774
Com_1868_pos	bundosine 391	C16 H15 Br N4 O3	390.035	8.015	Full match	No results	No results	1.10093e+06	881833	727022	984650	603891	853304	5.65571e+06	5.25212e+06	5.06504e+06	7.46997e+06	5.17593e+06	4.79634e+06	0.154171	-2.6974	2.58766e-08	1	2.9141
Com_1873_pos	BTO-1	C9 H4 N4 O4 S	263.994	7.697	Full match	No results	No results	556622	1.15927e+06	869660	2.00939e+06	690448	2.27828e+06	943973	586206	536473	919968	362452	529733	1.95	0.963472	0.0648586	0.805556	1.02128
Com_1879_pos	bruceantinol	C30 H38 O13	606.229	8.952	Full match	No results	No results	2.67059e+06	2.02138e+06	1.10301e+06	1.96989e+06	1.06916e+06	1.85915e+06	3.44485e+06	3.73538e+06	5.17124e+06	4.09288e+06	3.30709e+06	4.15695e+06	0.447256	-1.16083	0.00132593	1	1.31131
Com_1881_pos	BRUCEANTIN	C28 H36 O11	548.224	12.339	Full match	No results	No results	9.24956e+06	9.2391e+06	3.91737e+06	3.97065e+06	4.12121e+06	5.8669e+06	5.39497e+06	6.98492e+06	6.65826e+06	4.15352e+06	6.68072e+06	6.0862e+06	1.0113	0.0162056	0.811071	0.611111	0.0929358
Com_1884_pos	Brosimone B	C40 H38 O10	678.247	9.395	Full match	No results	No results	1.03088e+06	868500	646408	322287	896855	703533	868577	3.60744e+06	657382	951386	971719	1.58095e+06	0.517335	-0.95083	0.106859	0.777778	0.866907
Com_1889_pos	Bromoxanide	C19 H18 Br F3 N2 O4	474.042	12.755	Full match	No results	No results	212720	222914	217604	175286	252488	241956	1.95177e+06	2.77918e+06	859741	1.49411e+06	2.0888e+06	3.54703e+06	0.104002	-3.26532	6.68889e-05	1	3.37956
Com_188_pos	Tectorigenin 射干苷元	C16 H12 O6	300.062	6.302	Not the top hit	No results	Full match	4.17004e+06	1.55098e+07	2.40985e+07	9.23913e+07	1.36809e+07	6.93754e+07	7.50076e+07	8.33645e+07	1.22287e+08	1.02702e+08	8.58424e+07	8.13416e+07	0.398198	-1.32844	0.0305729	0.888889	2.20789
Com_1890_pos	brassinin	C11 H12 N2 S2	236.045	7.843	Full match	No results	No results	1.17126e+06	8.74583e+06	3.68464e+06	3.96908e+06	1.15471e+06	1.17717e+07	6.22769e+06	9.96783e+06	4.17262e+06	3.8102e+06	2.72969e+06	6.84959e+06	0.903417	-0.146536	0.432131	0.611111	0.819166
Com_1892_pos	Boldione	C19 H24 O2	284.177	12.145	Full match	No results	No results	599679	679782	319758	434710	428301	530560	555479	344688	685630	749780	634265	629424	0.8315	-0.266212	0.266574	0.75	0.292558
Com_1895_pos	Boldenone Undecylenate	C30 H44 O3	452.329	13.293	Full match	No results	No results	8.40524e+06	6.64501e+06	5.99028e+06	8.14083e+06	4.6447e+06	7.32504e+06	6.26084e+06	4.85978e+06	1.16718e+07	6.2334e+06	2.26531e+07	7.57189e+06	0.694524	-0.525903	0.374114	0.416667	0.363344
Com_1898_pos	BIX01294	C28 H38 N6 O2	490.306	14.375	Full match	No results	No results	478831	564787	362084	426703	950109	796655	444135	421372	749916	503379	945586	483830	1.00872	0.0125301	0.986026	0.5	0.0129237
Com_189_pos	Tectoridin 射干苷	C22 H22 O11	462.116	7.86	Full match	No results	Full match	4.09554e+06	2.67864e+06	1.06836e+06	1.39568e+06	835819	1.05708e+06	804995	1.07598e+06	891519	1.52152e+06	978042	1.20236e+06	1.71925	0.781776	0.194325	0.666667	0.622931
Com_1900_pos	bistratamide E	C25 H34 N6 O4 S2	546.208	10.223	Full match	No results	No results	3.81085e+07	7.72917e+07	6.64352e+07	3.8318e+08	5.447e+07	1.49742e+08	6.53994e+08	7.48267e+08	7.95046e+08	6.62576e+08	8.91438e+08	9.45213e+08	0.163786	-2.61011	0.00129266	1	3.29594
Com_1902_pos	bistabercarpamine A	C44 H54 N4 O6	734.401	1.198	Full match	No results	No results	2.52526e+06	1.15879e+06	879930	630377	1.33204e+06	1.15337e+06	1.89112e+06	3.28399e+06	755570	788608	1.6344e+06	2.86449e+06	0.684582	-0.546705	0.334567	0.666667	0.558375
Com_1903_pos	Bisphenol A ethoxylate diacrylate	C25 H28 O6	424.188	9.787	Full match	No results	No results	3.42408e+07	3.7763e+07	3.50752e+07	2.94121e+07	4.05112e+07	3.66496e+07	1.05056e+07	7.41225e+06	8.69984e+06	8.77305e+06	7.18568e+06	1.70887e+07	3.58085	1.8403	6.39167e-05	1	2.0438
Com_1904_pos	Bis(trimethylsilyl)acetylene	C8 H18 Si2	170.094	13.064	Full match	No results	No results	887829	958746	949276	764537	882676	1.55818e+06	724720	843174	614950	1.34038e+07	651323	890519	0.350366	-1.51307	0.694651	0.722222	0.321772
Com_1906_pos	Bis(pinacolato)diboron	C12 H24 B2 O4	254.186	11.916	Full match	No results	No results	1.1453e+07	4.03928e+07	1.65463e+07	9.78115e+06	1.6417e+07	1.61628e+07	8.51148e+07	3.95225e+07	1.51194e+07	2.96163e+07	1.84703e+07	3.18316e+07	0.504168	-0.988023	0.0775629	0.777778	0.982713
Com_190_pos	tectoridin	C22 H22 O11	462.116	8.157	Full match	No results	No results	9.78998e+06	1.6431e+06	1.93116e+06	1.3972e+06	1.78162e+06	1.92738e+06	2.68407e+06	1.55189e+06	1.82641e+06	2.93771e+06	1.46818e+06	2.09595e+06	1.47008	0.555897	0.696142	0.555556	0.379366
Com_1917_pos	Biphenyl	C12 H10	154.078	8.462	Full match	No results	No results	658173	462755	938854	452538	1.14297e+06	543474	714983	446948	357181	511576	575799	481843	1.35956	0.443139	0.181893	0.694444	0.435299
Com_1919_pos	Bevenopran	C20 H26 N4 O4	386.194	10.636	Full match	No results	No results	4.42659e+06	3.20124e+06	3.96211e+06	1.76434e+06	3.10682e+06	2.31993e+06	9.18647e+06	1.17045e+07	9.40239e+06	8.455e+06	3.542e+06	3.15469e+06	0.413269	-1.27485	0.0149697	0.861111	1.29028
Com_1921_pos	Beta-Naphthoxyacetic Acid	C12 H10 O3	202.063	10.039	Full match	No results	No results	7.34749e+06	6.18447e+06	268584	225928	6.57957e+06	331108	5.06909e+06	252176	326483	371073	340900	215715	3.18414	1.67091	0.258521	0.666667	1.82053
Com_1924_pos	Betamethasone dipropionate	C28 H37 F O7	504.255	10.942	Full match	No results	No results	5.20821e+06	8.87503e+06	4.99115e+06	4.43537e+06	6.03518e+06	5.03236e+06	6.78939e+06	6.45031e+06	8.97625e+06	1.03197e+07	6.17884e+06	5.99248e+06	0.77342	-0.370675	0.0818598	0.861111	0.413651
Com_1925_pos	betamethasone 17-benzoate	C29 H33 F O6	496.228	10.626	Full match	No results	No results	248824	284310	229974	284889	254629	239173	245448	236621	229531	279369	457606	246391	0.909634	-0.136642	0.576926	0.583333	0.10837
Com_1932_pos	beta,beta-Dimethylacrylshikonin	C21 H22 O6	370.141	10.791	Full match	No results	No results	9.22418e+06	9.52261e+06	1.1092e+07	9.58413e+06	1.46907e+07	9.18084e+06	2.05823e+07	2.36721e+07	1.92583e+07	1.79193e+07	2.15768e+07	1.45669e+07	0.538329	-0.893439	0.000115811	0.972222	0.973015
Com_1935_pos	Benzyl beta-D-xylopyranoside	C12 H16 O5	240.1	10.074	Full match	No results	No results	315330	364901	275994	256775	326717	255156	255784	227696	296963	269241	339417	332011	1.04286	0.0605419	0.629559	0.555556	0.0936116
[truncated: 748 more rows]

## Sheet: A6vsC6
ID	Name_des	Formula	Molecular Weight	RT [min]	ChemSpider_Results	mzCloud_Results	mzVault_Results	pos_A61	pos_A62	pos_A63	pos_A64	pos_A65	pos_A66	pos_C61	pos_C62	pos_C63	pos_C64	pos_C65	pos_C66	FC	log2FC	Pvalue	ROC	VIP
[truncated: 1,145 more rows]

## Sheet: A9vsC9
ID	Name_des	Formula	Molecular Weight	RT [min]	ChemSpider_Results	mzCloud_Results	mzVault_Results	pos_A91	pos_A92	pos_A93	pos_A94	pos_A95	pos_A96	pos_C91	pos_C92	pos_C93	pos_C94	pos_C95	pos_C96	FC	log2FC	Pvalue	ROC	VIP
[truncated: 1,145 more rows]

[truncated: 2 more sheets: A12vsC12, A15vsC15]
